# Supplementary material for: Genome-Wide Identification and Characterization of the Trehalose-6-Phosphate Synthetase Gene Family in Chinese Cabbage (Brassica rapa) and Plasmodiophora brassicae during Their Interaction
Source: Int J Mol Sci. 2023 Jan 4;24(2):929. doi: 10.3390/ijms24020929 (PMC9864397; doi:10.3390/ijms24020929)
Supplement: Supplementary file 1 [file ijms-24-00929-s001.zip]

Archive with 4 entries (4 files):
- Figure S1.tif
- Standard curve, 200 a╠g Calibration results of standard samples.pdf
- Supplementary Table S1.pdf
- Supplementary Table S2.txt
