# Supplementary material for: Genome-Wide Identification and Characterization of the Trehalose-6-Phosphate Synthetase Gene Family in Chinese Cabbage (Brassica rapa) and Plasmodiophora brassicae during Their Interaction
Source: Int J Mol Sci. 2023 Jan 4;24(2):929. doi: 10.3390/ijms24020929 (PMC9864397; doi:10.3390/ijms24020929)
Supplement: Supplementary file 1 [file ijms-24-00929-s001.zip › Supplementary Table S2.txt]

>PbTPS1   
MPDDREGFVDDDPRLMSLDLSSDDGDEFVRSEHREKVLQERIVALQAQVTEERDLRRQAR
RQVAANRVESPTSFRLLVVANRLPMSLTKDEFGQWSATMSSGGLVSALMGVKNMEMKWIG
WPGATIDNDADRQAIVTLLAEKNCKPVFLSKNLTDLYYSGYANNVIWPLFHYMPPPIDHL
KNSNLMFEAYETVNQMFADEVLSEYRHGDIVWVHDYHLMLLPGILRTASPKMQIGFFLHT
PFPSSEIYRILPQRDEIVHSLLSSDLIGFQVYDYCRHFMTSCTRVLGMDNPPNGGQLGKG
LATVGAFPIGIDPTRFTSAVGTPRVIQYIDEFKKQFNGLTVIVGIDRLDPIKGILHKIHA
MEQFFSDNPNWVGKVVLVQIAVPSRCDVPEYQRLAKETHEHVGRVNGRFGSISHAPIHFL
DQSIEFEKMCALYALADVCLITSLRDGMNLVSFEYVACQTAMQGEGVLLLRAGSIRINPW
DVIETSKAILYALEMSPAERKEYHRYALNYVQSHSAQHWADSFVSKLRHCKKDVVQVPVV
PRRLDMDDVIEAFQKSSNCHRVLVLGLVGTLIQRRASGMPYDRFQMFAKCSAATLKALQK
LSNDPQTTVVVLTSRNRSLCDAVLGNNPVWVGAENGIFLKRGSGAEWENLQETVDLSWTD
EVLKVFNYFTERTPKSFVEKESTFISWHYRDCDREFGELQARDLLMHLVAGPLVNTSTEV
VHSSKLIQVRPAGVSKGNMADRIISLIQQEHPNIGFLACLGDFLNRDEDLFQHIAGSTST
TPRRSASSLCLPRSCYIATINVGAKAGHAMKYVRSSVEVEQILGKLADTIPNSSSASSLS
NGKNERRGVQ
>PbTPS2
MDPYYAGILVSIAVALLGGFVLGRLTSARRPGSRKLSTQWPANGLQAEAGLSPVPVRKPIVQTATIPAAY
PTRRKLIVVSYRLPIAAVKKEGAWHIHWDNTQAAISNMPTLSSDMDVSFVGFPDVFVAREDQDDFETQLE
KFNCIPVFLDRDLHDRFFGQFCKGILWPLFHYLMPTNRQDFAINWDSLWQAYTTVNMMYSRKITTATEDD
EKDYIWIHNYHLLLVPSFVRKKLSRAKIGLFLHTPFPTSDIFRTLPGKTNLLRGMLCADLLGFHTYDYVR
HFLSACKRILDLDFEALPGGALGIVYCGRSVSIRISHMGIPTQPFHAILHSEKVVQLKSEILAANAGRQI
IVAVDEFDVVKGVLVKLQAFERFLNAHGAEWATRIVLIVVVTPSLNSAEEQDAIRLSVVRCANQIQKRYG
KEVIQIIETGANNDLETVIAHFSAANVALFTSFFDGLNVLPFEFTAAQDPDDPGVLILSEFMGCSRSLNG
IIRVNPLDLEEMEEAISKALVKPKATRVAQHKLRHKFVLANSFQHWARGFLADLGEASKQSDALNYVQVG
WGSGVRLIGLKADFKHLQEADIVSSYRSSKHRLLLFDYDGTLTTSIDEAPTESTLKILSALCGDPGNLVF
ILSGRERQRLSEWFSSLPRIGLVAEKGVYIRWPGDDDWEALPGLGDFSWKDTAIELMKSYSERTDGAYTE
IKESALVWHYHNADPEYGRSQASELGKYIEKLLESTQSVDVVRYDLNRILEVKPRGVSKGLTTRKIVARL
KEQGGVPQFVLCMGDDRSDEDAFVALQSPPGDKAKAKAYTVCVGIKPSNAHYYVHDTAEVLKILSSLSMV
SMNASRSASRLPSLFTPH
>PbTPS3
MDGMGLEPTATERLCRQLADANVDDMASDSIPSMEVPLGPEPGESRRLLVIANRLPISLT
PSPDAPGGFTFKKSSGGLVSALLGVKGFSMTWIGWPGADVADGDRDAVTDQIRGQNCEPV
YLSKALIDLYYSGYSNNVLWPLFHYHGVPIADLDKCSQMFAAYEQANRLFADAILKIYRP
GDIVWVHDYHLMLVPSMLRNALPDMLIAFFLHIPFPAAEIFRMLPQREEILHGVLASDLI
GFHIYEYKRHFKATCTRVLGLSNSHLGVHVTSDFLTQVEAFPIGIEPERFAEALQRPTTK
EFVKQLREQFRGCKIIVGIDRLDYIKGIPHKIYALERFFVSNPEWIGKAVLVQVAVPSRS
DVAEYQHLARQTHELVGRVNGRFGSLTYVPIYYLDQSIPFDKMCALYTIADVCLISSLRD
GMNLVSFEYIACQNRLEGPGVLVLSEFAGSAESLGAGSIRMNPWDFDDAAQAIKYALELS
PDERADFQRYAMQFIRDHTAQHWASAIVDRIEIIEQQRVNSPTIKTKPQLFEIGQIIREF
PNTSGHRVIFTGLVGTLTTHNHRRSIDSKARFNRTPFLTDRVIRCISRLASDPRTTVVIL
TSKSRAVCKTVLGTSQLKNAWIAAENGYFLMRGADAKWESTLEDTPDFSWFPEVERIFDY
FAERTPLSFVDKAETYLSWNFTVSDHAHAKKQARECLNYLAAGPLVNTTTEIINLQNIIQ
VRSSLVTKGSMAFKILSKIQAEHNDVGMIFCMGDFLTRDNDVFHGFAEARVRNACATPKE
AESTSKAPDTLAPPDDNDAKQSLRRRPRSLSFQPAVDCKIYTVNVGPKSGAATHYINAED
VEPLLDNLAKSVA
>AtTPS1
MPGNKYNCSSSHIPLSRTERLLRDRELREKRKSNRARNPNDVAGSSENSE
NDLRLEGDSSRQYVEQYLEGAAAAMAHDDACERQEVRPYNRQRLLVVANR
LPVSAVRRGEDSWSLEISAGGLVSALLGVKEFEARWIGWAGVNVPDEVGQ
KALSKALAEKRCIPVFLDEEIVHQYYNGYCNNILWPLFHYLGLPQEDRLA
TTRSFQSQFAAYKKANQMFADVVNEHYEEGDVVWCHDYHLMFLPKCLKEY
NSKMKVGWFLHTPFPSSEIHRTLPSRSELLRSVLAADLVGFHTYDYARHF
VSACTRILGLEGTPEGVEDQGRLTRVAAFPIGIDSDRFIRALEVPEVIQH
MKELKERFAGRKVMLGVDRLDMIKGIPQKILAFEKFLEENANWRDKVVLL
QIAVPTRTDVPEYQKLTSQVHEIVGRINGRFGTLTAVPIHHLDRSLDFHA
LCALYAVTDVALVTSLRDGMNLVSYEFVACQEAKKGVLILSEFAGAAQSL
GAGAILVNPWNITEVAASIGQALNMTAEEREKRHRHNFHHVKTHTAQEWA
ETFVSELNDTVIEAQLRISKVPPELPQHDAIQRYSKSNNRLLILGFNATL
TEPVDNQGRRGDQIKEMDLNLHPELKGPLKALCSDPSTTIVVLSGSSRSV
LDKNFGEYDMWLAAENGMFLRLTNGEWMTTMPEHLNMEWVDSVKHVFKYF
TERTPRSHFETRDTSLIWNYKYADIEFGRLQARDLLQHLWTGPISNASVD
VVQGSRSVEVRAVGVTKGAAIDRILGEIVHSKSMTTPIDYVLCIGHFLGK
DEDVYTFFEPELPSDMPAIARSRPSSDSGAKSSSGDRRPPSKSTHNNNKS
GSKSSSSSNSNNNNKSSQRSLQSERKSGSNHSLGNSRRPSPEKISWNVLD
LKGENYFSCAVGRTRTNARYLLGSPDDVVCFLEKLADTTSSP
>AtTPS2
MDYDDARGERPRLLVVANRLPVSAKRTGENSWSLEMSPGGLVSGLLGITS
QFDTKWVGWPGVDVHDEIEKNALTESLAEMKCIPVFLNGVFDQYYNGYCN
GILWPILHHMGLPQEDQHDTNQTFETQYDAYKKANRMFLDVIIDNYEEGD
IVWCHDYHLMFLPQYLKEYNNKIKVGWFLHSPFPSSEVYKTLPSRSELLR
AILAADLLGFHTYDFARHFLSTCTRILGVEGTHEGVVYQGRVTRVAVFPI
GIDPDRFIRTCKLPEVTQQMNELQEKFAGKKVILGVDRLDMIKGIPQKYL
AFEKFLEENPYWRDKVVLVQIAVPTRNDVPEYRKLKSQVHGLVGRINGRF
GSVSSLPIHHLDCSVDFNYLCAIYAIADVMLVTSLRDGMNLVSYEFVACQ
EAKKGVLVLSEFAGAGQSLGVGALIVNPWDVTEVSSAIKEALNMPAEERE
TRHRSNFQYVCTHSAEKWGLDFMSELNGIIPESEMQMRKIPLQLPEQDVI
QQYSQSNNRLIILGFFGTLAEPMNSGTKEMDLKLNPELKGTLKALCNDPK
TTVVVLSRSGKNILNKNFGESNIWLAAENGMFEKQTTGEWVTNMPQNVNL
DWVDGVKNVFKYFTDRTPRSYFEASETSLVWNYEYADVEFGRAQARDLLQ
YLWAGPISNASVDVVRGNHSVEVHAIGETKGAAIGRILGEIVHRKSMTTP
IDFVFCSGYFLEKDEDIYTFFESKILSSKSPNGLDLKKENYFSAAIGQAR
TKARYVIDSAHGVVDLLHKLAVVADTTMTDSFSDSEIYEPRDANANENSK
RWINSVRRRKVEIGDTGQIGM
>AtTPS3
MGYDNVCGERQTLLVVANRLPASAKRTGEHSWSLEMSPGGKFNLLVEKDA
VSKSLAEMKCIPVFLNEVFDQYYNGYSNGILWPILHHMGLPQEYDHDTIK
TFETQYDAYKKANRMFLDVIKENYKDGDIVWCQDYHLMFLPQYLKEYNNK
IKVGWFLHSPFPSSEIYKTLPSRSELLRSVLAADLISFHTYDFARHFVNT
CTRILGVEGTHEGVVYQGRVTRVVVLPMGIYPNRFIKTCKLPEVIQQMNE
LKDRFSGKKVILGVDRLDMIKGIPQKYLGFEKFLDENPNWRDKIVLVQIA
VPTRNEVPEYQKLKNQVHRLVGRINGRFGSVSSLPIHHMDCSVDSNYLCA
LYAISDVMLVTSLRDGLNLVSHEFVACQEAKRGVLILSEFAGAGQSLGAG
ALLVNPWNVTEVSSAIKKALNMPYEERETRHRVNFKYVKTHSAEKWGFDF
LSELNDAFDESELQIRKIPHELPQQDVIQRYSLSNNRLIILGFYGTITEP
RNSLSKEMDLXLNPELKETLKALCNDPKTTVVVLSRSGKNILDKNFGEYK
IWLAAENGMFLKHTTEEWVTNMPQNMNLDWVDGLKNVFKYFTDRTPRSFF
EASKTSLVWNYEYADVEFGRAQARDLLQYLWAGPISNASAEVVRGKYSVE
VHAIGVTKEPEIGHILGEIVHKKAMTTPIDYVFCSGYFLEKDEDIYTFFE
SEILSPKLSHETRSKSSSSNHSLEKKVSLNVLDLKQENYFSTAIGQARTK
ARYVVDSSHNVVNLLHKLAVANTTTTSVKKPNV
>AtTPS4
MARPRLLVVSMSLPVTAKRTGEESWSFTMSPGGLVSALLGLKEFETKWIG
WPGVDVHDAIGKKTLSITLAEKGCIPVFLEEVCDQYYNGYCNNILWPIFH
YLGTPPEYRNDATITYQSQYEAYKKANQIFFDVVKEHYEEGDVVWCHDYH
VMLLPQYLKEYNSKMKVGWFLHTPFPSSEMYKTLPSRSDLLRSVLTADLV
GFHTYDFARHFLNACMCILGVEATSEGIVDQGKVTRVAVFPIGIEPERFI
NTSELSEVVQYMKKFKNDFGGRKLILGVDRLDTIKGIPQKYQAFEKFLEE
NAEWRGKVMLLQIAVPTRNGIGEYQKIKDQCHYHVGRINGRFGSISSVPI
IHLDCSIDFNQLCALYAITDVLLVTSLRDGMNLVSSEFIACQKAEKGVLI
LSEFAGAGQSLGAGAILVNPWNIKEVSSAIGEALNMSHEEKERKHKINFQ
YVKTHSTQQWADDFMKLTLTNILCSKLIEITTSAELGAGLAATLELPEHD
VIQQYSKSNNRLLILGFYGTLTQPMKNQERRGDGMNLELHPQLKERLKEL
CSDPKTTVVVLSRSEKCILDKNFGEYNMWLAAENGMFLRHTSGEWVTRIP
EHMNLEWIDGVKHVFKYFTERTPGSYLETSEASLVWNYENADAEFGRAQA
RDMLQHLWAGPISNASVDVVRGGQSVEVHAVGVTKGSAMERILGEIVHNK
SMATPIDYVLCIGCFLGKDEDVYTFFEPELTKKAKSLSSSGSDSPKKVSS
TIVDLKGENYFSVAIGQTHTKARYFLDSSDDVVKLIGKLCTHNNA
>AtTPS5
MVSRSYSNLLDLASGNFHSFSREKKRFPRVATVTGVLSELDDDNNSNSVC
SDAPSSVTQDRIIIVGNQLPIKSHRNSAGKLSFSWDNDSLLLQLKDGMRE
DMEVVYIGCLKEQIDTVEQDDVSQRLLENFKCVPAYIPPELFTKYYHGFC
KQHLWPLFHYMLPLTPDLGGRFDRSLWQAYLSVNKIFADKVMEVISPDDD
FVWVHDYHLMVLPTFLRKRFNRVKLGFFLHSPFPSSEIYRTLPVRNELLR
ALLNADLIGFHTFDYARHFLSCCSRMLGLSYQSKRGTIGLEYYGRTVSIK
ILPVGIHISQLQSILNLPETQTKVAELRDQFLDQKVLLGVDDMDIFKGIS
LKLLAMEQLLTQHPEKRGRVVLVQIANPARGRGKDVQEVQSETEATVKRI
NEMFGRPGYQPVVLIDTPLQFFERIAYYVIAECCLVTAVRDGMNLIPYEY
IICRQGNPKLNETIGLDPSAAKKSMLVVSEFIGCSPSLSGAIRVNPWNID
AVTEAMDYALIVSEAEKQMRHEKHHKYVSTHDVAYWARSFIQDLERACGD
HVRKRCWGIGFGLGFRVVALDPSFKKLSIEHIVSAYKRTKNRAILLDYDG
TMVQPGSIRTTPTRETIEILNNLSSDPKNIVYLVSGKDRRTLTEWFSSCD
DLGLGAEHGYFIRPNDGTDWETSSLVSGFEWKQIAEPVMRLYTETTDGST
IETKETALVWNYQFADPDFGSCQAKELMEHLESVLTNDPVSVKTGQQLVE
VKPQGVNKGLVAERLLTTMQEKGKLLDFILCVGDDRSDEDMFEVIMSAKD
GPALSPVAEIFACTVGQKPSKAKYYLDDTAEIIRMLDGLAATNTTISDQT
DSTATVPTKDLF
>AtTPS6
MVSRSYSNLLELASGDSPTFGRMNRQIPRIMAVAGIMSNIDNDSKDTDLS
PKDRIIIVANELPIRAQRRVDGNGSGSSSSSTCCSKGWNFSWDENSLLLQ
LKDGLGDEAIEVIYVGCLKEEIPLNEQEEVYQILLESFKCVPTFLPLDLY
TRYYHGFCKQQLWPLFHYMLPLSPDLGGRFDRTLWQAYVSVNKIFADRIM
EVINPEDDFVWIHDYHLMVLPTFLRKRFNRVKLGFFLHSPFPSSEIYKTL
PIREELLRALLNSDLIGFHTFDYARHFLSCCSRMLGLTYESKRGYIGLEY
YGRTVSIKILPVGIHMGQLQSVLSLPETERKVGELIERYGRKGRTMLLGV
DDMDIFKGITLKLLAMEQLLMQHPEWQGKVVLVQIANPARGKGKDVKEMQ
AETYSTVKRINETFGRPGYDPIVLIDAPLKFYERVAYYVVAECCLVTAVR
DGMNLIPYEYIVSRQGNEKLDKILKLEANNRNKKSMLVVSEFIGCSPSLS
GAIRVNPWNVDAVADAMDSALEVAEPEKQLRHEKHYKYVSTHDVGYWARS
FLQDLERSCGEHGRRRCWGIGFGLSFRVVALDQSFRKLSMEHIVSAYKRT
KTRAILLDYDDTLMPQGSIDKRPSSKSIDILNTLCRDKGNLVFIVSAKSR
ETLSDWFSPCEKLGIAAEHGYFLRLRKAVEWENCVAAVDCSWKQIAEPVM
ELYTETTDGSTIEDKETALVWSYEDADPDFGSCQAKELLDHLESVLANEP
VTVKRGQNYVEVKPQGVSKGLIARRMLSMMQERGTLPEFVLCIGDDRSDE
DMFEVICSSTEGPSIAPRAEIFACTVGQKPSKAKYYLDDTTEIVRLMHGL
ASVTDQITPV
>AtTPS7
MISRSYTNLLDLASGNFPVMGRERRRLPRVMTVPGNVSEFDEDQAYSVSS
DNPSSVSSDRMIIVANRLPLKAEKRNGSWSFSWDQDSLYLQLKDGLPEDM
EILYVGSLSVDVDSNEQDDVAQILLDKFKCVPTFFPPDLQSKFYDGFCKR
QIWPLFHYMLPFSADHGGRFDRSLWEAYVATNKLFFQKVIEVINPDDDFV
WIHDYHLMVLPTFLRRRFNRIRMGFFLHSPFPSSEIYRSLPVREEILKAL
LNSDLIGFHTFDYARHFLTCCSRMLGLEYQSKRGYIGLEYYGRTVGIKIM
PVGINMGRIQSVMRYSEEEGKVMELRNRFEGKTVLLGIDDMDIFKGINLK
LLAMEQMLRQHPNWRGRAVLVQIVNPARGKGIDVEEIRGEIEESCRRING
EFGKPGYQPIIYIDTPVSINEINAYYHIAECVVVTAVRDGMNLTPYEYIV
CRQGLLGSESDFSGPKKSMLVASEFIGCSPSLSGAIRVNPWNVEATGEAL
NEALSMSDAEKQLRHEKHFRYVSTHDVAYWSRSFLQDLERICVDHFKKRC
WGMGISFGFRVVALDPNFRKLSIPCIVSDYKRAKSRAILLDYDGTLMPQN
SINKAPSQEVLNFLDALCEDKKNSIFIVSGRGRESLSKWFTPCKKIGIAA
EHGYFLKWSGSEEWETCGQSSDFGWMQIVEPVMKQYTESTDGSSIEIKES
ALVWQYRDADPGFGSLQAKEMLEHLESVLANEPVAVKSGHYIVEVKPQGV
SKGSVSEKIFSSMAGKGKPVDFVLCIGDDRSDEDMFEAIGNAMSKRLLCD
NALVFACTVGQKPSKAKYYLDDTTEVTCMLESLAEASEASNFSMRELDEA
L
>AtTPS8
MVSRSCANFLDLSSWDLLDFPQTPRTLPRVMTVPGIITDVDGDTTSEVTS
TSGGSRERKIIVANMLPLQSKRDAETGKWCFNWDEDSLQLQLRDGFSSET
EFLYVGSLNVDIETNEQEEVSQKLLEEFNCVATFLSQELQEMFYLGFCKH
QLWPLFHYMLPMFPDHGDRFDRRLWQAYVSANKIFSDRVMEVINPEDDYV
WIQDYHLMVLPTFLRKRFNRIKLGFFLHSPFPSSEIYRTLPVRDEILRGL
LNCDLIGFHTFDYARHFLSCCSRMLGLDYESKRGHIGLDYFGRTVYIKIL
PVGVHMGRLESVLSLDSTAAKTKEIQEQFKGKKLVLGIDDMDIFKGISLK
LIAMEHLFETYWHLKGKVVLVQIVNPARSSGKDVEEAKRETYETARRINE
RYGTSDYKPIVLIDRLVPRSEKTAYYAAADCCLVNAVRDGMNLVPYKYIV
CRQGTRSNKAVVDSSPRTSTLVVSEFIGCSPSLSGAIRVNPWDVDAVAEA
VNSALKMSETEKQLRHEKHYHYISTHDVGYWAKSFMQDLERACRDHYSKR
CWGIGFGLGFRVLSLSPSFRKLSVEHIVPVYRKTQRRAIFLDYDGTLVPE
SSIVQDPSNEVVSVLKALCEDPNNTVFIVSGRGRESLSNWLSPCENLGIA
AEHGYFIRWKSKDEWETCYSPTDTEWRSMVEPVMRSYMEATDGTSIEFKE
SALVWHHQDADPDFGSCQAKEMLDHLESVLANEPVVVKRGQHIVEVKPQG
VSKGLAAEKVIREMVERGEPPEMVMCIGDDRSDEDMFESILSTVTNPELL
VQPEVFACTVGRKPSKAKYFLDDEADVLKLLRGLGDSSSSLKPSSSHTQV
AFESIV
>AtTPS9
MVSRSCANFLDLASWDLLDFPQTQRALPRVMTVPGIISELDGGYSDGSSD
VNSSNSSRERKIIVANMLPLQAKRDTETGQWCFSWDEDSLLLQLRDGFSS
DTEFVYIGSLNADIGISEQEEVSHKLLLDFNCVPTFLPKEMQEKFYLGFC
KHHLWPLFHYMLPMFPDHGDRFDRRLWQAYVSANKIFSDRVMEVINPEED
YVWIHDYHLMVLPTFLRKRFNRIKLGFFLHSPFPSSEIYRTLPVRDDLLR
GLLNCDLIGFHTFDYARHFLSCCSRMLGLDYESKRGHIGLDYFGRTVFIK
ILPVGIHMGRLESVLNLPSTAAKMKEIQEQFKGKKLILGVDDMDIFKGIS
LKLIAMERLFETYWHMRGKLVLIQIVNPARATGKDVEEAKKETYSTAKRI
NERYGSAGYQPVILIDRLVPRYEKTAYYAMADCCLVNAVRDGMNLVPYKY
IICRQGTPGMDKAMGISHDSARTSMLVVSEFIGCSPSLSGAIRVNPWDVD
AVAEAVNLALTMGETEKRLRHEKHYHYVSTHDVGYWAKSFMQDLERACRE
HYNKRCWGIGFGLSFRVLSLSPSFRKLSIDHIVSTYRNTQRRAIFLDYDG
TLVPESSIIKTPNAEVLSVLKSLCGDPKNTVFVVSGRGWESLSDWLSPCE
NLGIAAEHGYFIRWSSKKEWETCYSSAEAEWKTMVEPVMRSYMDATDGST
IEYKESALVWHHQDADPDFGACQAKELLDHLESVLANEPVVVKRGQHIVE
VKPQGVSKGLAVEKVIHQMVEDGNPPDMVMCIGDDRSDEDMFESILSTVT
NPDLPMPPEIFACTVGRKPSKAKYFLDDVSDVLKLLGGLAAATSSSKPEY
QQQSSSLHTQVAFESII
>AtTPS10
MGSKSFGNLLDLASGDLLDIPQTPRYLPRVMTVPGIISDVDGYGISDGDS
DVISLPCRERKIIVANFLPLNGKKDSETGKWKFSLDNDSPLLHLKDGFSP
ETEVIYVGSLKTHVDVSEQDEVSHNLFEEFNCVATFLPQDVHKKFYLGFC
KQQLWPLFHYMLPMCPDHGERFDRGLWQAYVSANKIFADKVMGVINLEED
YIWIHDYHLMVLPTFLRRRFHRVKLGFFLHSPFPSSEIYRTLPVREELLR
GLLNCDLIGFHTFDYARHFLSCCCRMLGLEYESKRGHIALDYLGRTVFLK
ILPIGIHMGRLESVLNLPATAEKLKEIQEKYRGKKIILGVDDMDIFKGLS
LKILAFEHLLQQYPSMLGKIVLIQIVNPARGSGKDVQEARKETYDTVKRI
NERYGSHDYEPVVLIDRPVPRFEKSAYYALAECCIVNAVRDGMNLVPYKY
TVCRQGTPSMNKSLGVSDDLPRTSTLVLSEFIGCSPSLSGAIRVNPWDVD
AVADSLYSAITMSDFEKQLRHKKHFHYISTHDVGYWARSFSQDLERASRD
HYSKRCWGVGWGLGFRLVALSPNFRRLSIEQTVSAYRRSSKRAIFLDYDG
TLVPETSIVKDPSAEVISALKALCSDPNNTIFIVSGRGKVSLSEWLAPCE
NLGIAAEHGYFTRWNKSSDWETSGLSDDLEWKKVVEPIMRLYTETTDGSN
IEAKESALVWHHQDADPDFGSCQAKELLDHLETVLVNEPVIVNRGHQIVE
VKPQGVSKGLVTGKILSRMLEDGIAPDFVVCIGDDRSDEEMFENISTTLS
AQSSSMSTEIFACTVGRKPSKAKYFLDEVSDVVKLLQGLANTSSPKPRYP
SHLRVSFESVV
>AtTPS11
MSPESWKDQLSLVSADDYRIMGRNRIPNAVTKLSGLETDDPNGGAWVTKP
KRIVVSNQLPLRAHRDISSNKWCFEFDNDSLYLQLKDGFPPETEVVYVGS
LNADVLPSEQEDVSQFLLEKFQCVPTFLPSDLLNKYYHGFCKHYLWPIFH
YLLPMTQAQGSLFDRSNWRAYTTVNKIFADKIFEVLNPDDDYVWIHDYHL
MILPTFLRNRFHRIKLGIFLHSPFPSSEIYRTLPVRDEILKGFLNCDLVG
FHTFDYARHFLSCCSRMLGLDYESKRGYIGLEYFGRTVSIKILPVGIHMG
QIESIKASEKTAEKVKRLRERFKGNIVMLGVDDLDMFKGISLKFWAMGQL
LEQNEELRGKVVLVQITNPARSSGKDVQDVEKQINLIADEINSKFGRPGG
YKPIVFINGPVSTLDKVAYYAISECVVVNAVRDGMNLVPYKYTVTRQGSP
ALDAALGFGEDDVRKSVIIVSEFIGCSPSLSGAIRVNPWNIDAVTNAMSS
AMTMSDKEKNLRHQKHHKYISSHNVAYWARSYDQDLQRACKDHYNKRFWG
VGFGLFFKVVALDPNFRRLCGETIVPAYRRSSSRLILLDYDGTMMDQDTL
DKRPSDDLISLLNRLCDDPSNLVFIVSGRGKDPLSKWFDSCPNLGISAEH
GYFTRWNSNSPWETSELPADLSWKKIAKPVMNHYMEATDGSFIEEKESAM
VWHHQEADHSFGSWQAKELLDHLESVLTNEPVVVKRGQHIVEVKPQGVSK
GKVVEHLIATMRNTKGKRPDFLLCIGDDRSDEDMFDSIVKHQDVSSIGLE
EVFACTVGQKPSKAKYYLDDTPSVIKMLEWLASASDGSKHEQQKKQSKFT
FQQPMGQCRKKA
>BrTPS1a
MPGNKYNLSSSHIPLSRTERLLRERELREKRRSNRALNPNDNPDNSENDL
RLEGDSSRQQYVEQYLEGAAAAMAHDDVCERQEVRPYNRQRLLVVANRL
P VSAVRRGEDSWSLEISAGGLVSALLGVKEFEARWIGWAGVNVPDEVGQ
KA LTKALAEKRCIPVFLDEEIVHQYYNGYCNNILWPLFHYLGLPQEDRL
ATT RSFQSQFTAYKKANQMFADVVNEHYEEGDVVWCHDYHLMFLPKCLK
EYNS KMKVGWFLHTPFPSSEIHRTLPSRSELLRSVLAADLVGFHTYDYA
RHFVS ACTRILGLEGTPEGVEDQGRLTRVAAFPIGIDSERFIRALEVPD
VIQHMK ELKERFAGRKVMLGVDRLDMIKGIPQKILAFEKFLEENASWRD
KVVLLQI AVPTRTDVSEYQKLTSQVHEIVGRINGRFGTLTQVPIHHLDR
SLDFYALC ALYAVTDVALVTSLRDGMNLVSYEFVACQEAKKGVLILSEF
AGAAQSLGA GAILVNPWNITEVAASIGQALNMSPEEREKRHRHNFHHVK
THTAQEWAET FVSELNDTVIEAQLRISKVPPELPQDDAIRRYSKSTNRL
LILGFNATLTE PVDNQGRRGDQIKEMDLNLHPELKGPLKALCSDPSTTI
VVLSGSSRSVLD KNFGEYDMWLAAENGMFLRLTNGEWMTTMPEHLNMEW
VDSVKHVFKYFTE RTPRSHFETRDTSLIWNYKYADIEFGRLQARDLLQH
LWTGPISNASVDVV QGSRSVEVRAVGVTKGAAIDRILGEIVHSKSMTTP
IDYVLCIGHFLGKDE DVYTFFEPELPSDIIPAISRSRPSSDSGGTRSSS
GGGDRRPPSKSTHHNN NNSKSSSKSSSSNSNHHNNKASSQRSLQTAKSG
SNNHSLGNSRRPSPEKI SWNVLDLKGENYFSCAVGRTRTSARYLLGSPD
DVVCFLEKLADTSAPNSS
>BrTPS1b
MPGDKYNSSSYHIPLSRTERLLRERELREKRRSNRARNPNEAVGSSENSD
NDLRLEGDSSRQYVEQYLEGAAASARAHDNVCERQEVRPYNRQRLLVVA
N RLPVSAVRRGEDSWSLEISAGGLVSALLGVKEFDARWIGWAGVNVPDE
VG QKSLTKTLAEKRCIPVFLDEEIVHQYYNGYCNNILWPLFHYLGLPQE
DRL ATTRSFQSQFAAYKKANLMFADVVNEHYEEGDVVWCHDYHLMFLPK
CLKE YNSKMKVGWFLRTPFPSSEIHRTLPSRSELLRSVLAADLVGIYST
YARHF VSACTRILGLEGTPEGVEDQGKLTRVAAFPIGIDSERFIRALEV
PDVIQH MKELKERFAGRKVMLGVDRLDIIKGIPQKILAFEKFLEENASW
RDKVVLL QIAVPTRTDVPEYQKLTSQVHEIVGRINGRFGTLTAAPIHHL
DRSLDFYA LCALYAVTDVALVTSLRDGMNLVSYEFVACQEAKKGVLILS
EFAGAAQSL GAGAILVNPWNITEVAASIGQALNMSSEEREKRHRHNFHH
VKTHTSQEWA ETFVSELNDTVIEAQLRISKVPPELPQNDAIRRYSKSTN
RLLILGFNATL TEPVDNQGRRGDQIKEMDLNLHPELKGPLKALCSDPNT
TIVVLSGSSRSV LDKNFGEYDMWLAAENGMFLRLTNGEWMTTMPEHLNM
EWVDSVKHVFKYF TERTPRSHFETRDTSLIWNYKYADIEFGRLQARDLL
QHLWTGPISNASVD VVQGSRSVEVRAVGVTKGAAIDRILGEIVHSKSMT
TPIDYVLCIGHFLGK DEDVYTFFEPELPSDIIPAIARPRPSSDSGTKSS
PGDRKPPSKSTHSKKH GSKSSSSSNSYNNNKASQRLSPEKISWNVLEHK
GENYFSCAVGRTRTSAR YLLGSPDDVVCFLEKLADTTVPNSSSSS 
>BrTPS2
MVSYDESCNKRQRLLVVANRLPVSAKRTGENSWSLEMSPGGLISGLLGVA
AEFETKWVGWPGVDVYDVVGKNALSKSLADMKCIPVFLEEVFDQYYNGY
C NGILWPILHHMGLPQEDHNDTNKTYQTQYDAYKKANRKFLDVIIENYE
EG DIVWIHDYHLLFLPQYLKEYNNKIKIGWFLHSPFPSSEVFKTLPSRS
ELL RSVLTADLLGFHTYDFASHFVRTCTRILGVEGTHEGIVDHGKVTRV
AVFP IGIDPNRFLKACELPEVRQQMTELKQRFAGKKVILGVDRLDMIKG
IPQKF LGFEKFLEENMDWRDKVVLVQIAVPTRNNVPEYQKLKSQVHGLA
GRINGR FGSVSSLPIHHLDCSVDFNFLCALYAIADVMLVTSLRDGMNLV
SYEFIAC QEAKKGVLVLSEFAGAAQSLGAGAILVNPWDVTEVSSAIKEA
LNMSAEER DERHRLNFQYVKTHSAKKWGDDFISELHDTFSVSDMKIKKI
PLELPQQDV IQRYSKSNNRLIILGFFGTLTEPMKNQNEELDLKLNPELK
RTLKALCSDP KTTVVVLSRSGKNILDKIFGEYNIWLAAENGMFLRDTIG
EWVTNIPENMD LDWVDGTKNVFKYFTARTPRSFFEASETSLVWNFENAD
VEFGRAQARDLL QYLWAGPISNASVDVVRGNHSVEVHAVGETKGVAVGR
ILEEIVRKKSMTT PVDYVFCSGYFLEKDEDIYTFFKPEVVSSKLSHETR
SKSSTSNHSIKKKK HLSSNVLDLEKGNYFSVAIGQAHTKARYVVDSSHD
VMDLLHKLAVADTTT ATTSDSFSETEDYQTRNANADWKPWINYVKIREL
AVGDTEPVDI 
>BrTPS4
MVRPRLLVVSMSLPVTAKRTGEEAWSFTMSPGGLVSALLGLKEFETKWIG
WPGVDVHDAVGKKALSIALAEKGCIPVFLEEVCDQYYNGYCNNILWPIF
H YLGTPPEYRNDGTITYQSQYDAYKKANRIFFDVVNEHYQEGDVVWCHD
YH VMLLPQYLKEYNSKMKVGWFLHTPFPSSEMYKTLPSRSELLRSVLTA
DLV GFHTYDFARHFVNACMCILGTEATSEGVVDQGKFTSVEVFPIGIEP
ERFI NTSKLSEVTEYMKKFKSDFGGRKLILGVDRLDTIKGIPHKYQAFE
KFLEE NEDWRGKVLLLQIAVPTRNGIGEYQKIKDQCHGVVGRINGRFGS
ISSVPI IHLDCSIHFHQLCALYAITDVLLVTSLRDGMNLVSSEFVACQK
GEKGVLV LSEFAGAGQSLGAGALLVNPWNIKEVSNAIGEALIMSPEEKE
KKHQINFQ YVKTHSTQQWADDFMNKLNEVTSKAELETGKAPHELPQHDV
VQQYSKSKN RLLILGFYGTLTKPNKNQERKDEGMNLELHPQLKERLKGL
CSDPKTTVVV LSRSEKSVLDQNFGEHDMWLAAENGMFLRHTAGEWVTKM
PENMNLEWIDG VKQVFKYFTERTPGSYFQASETSVVWNYQYADAEFGRA
QAKDMLQHLWAG PTSNASVDVVQGRYSVEVHSVGVTKGSAMERILGEIV
LQNKSITTPIDYV LCIGNFLGKDEDVYTFFEPELTKKTMSSPYYGSGPL
KKVSSTLVDVKGDN YFSVAIGNTHTKASYFLDSSDDVVQLIHKLCTHNN
P
>BrTPS5a
MRHEQYTSFRILSLDPSFKKLSVEHTVSAYKRTKNRAILVDYYGKMVQPG
SIRTTSSNETIQTLKSLFSDPKNIVFLVSGKDRKTLTEWFSSCDDLGLA
A VAEIFACTVGQKQEKLNTIWMKRQNCQNA 
>BrTPS5b
MVSRSYSNLLDLASGNFHSFSREKKRFPRVATFTGVLSELDDDTNSNSVC
SDAPSSVAQDRIIIVGNQLPIKSHRTSSGKLTFTWDNDSLLLQLKDGMR
E DMEVVYIGCLKDQVDPSEQDDVAQRLLENFKCVPAYIPPEIFTKYYHG
FC KQHLWPLFHYMLPLNPDLGGRFDRSLWQAYLSVNKIFADKVMEVISP
DDD FVWVHDYHLMVLPTFLRKRFNRVKLGFFLHSPFPSSEIYRTLPVRN
ELLR ALLNADLIGFHTFDYARHFLSCCSRMLGLSYQSKRGTIGLEYYGR
TVSIK ILPVGIHTSQLQSILNLPETQTKVADLRDQFSDQKVLLGVDDMD
IFKGIS LKLLAMEQLLQQHPEKRGRVVLVQIANPARGRGKDVQEVRSET
LATVKRI NDTFGRPGYQPVVLIDEPLQFYERIAYYVVAECCLVTAVRDG
MNLIPYEY IICRQANPKLNETLGLDPSAAKKSMLVVSEFIGCSPSLSGA
IRVNPWNID AVTEAMDYALIVSEAEKQMRHEKHHKYVSTHDVAYWSRSF
IQDLERACAE HVRKRCWGIGFGLGFRVVALDPSFKKLSIEHIVSAYKRT
KKRAILVDYDG TMVQPGSIRTTPSIQTIETLNKLSSDPKNIVYLISGKD
RKTLTEWFSSCG DLGLAAEHGYFIRPNDGTEWEPSSLVSAFEWKQIAEP
VMRLYTETTDGST IETKETALVWNYQFADPDFGSCQAKELMEHLESVLT
NDPVSVKTGQQLVE VKPQGVNKGLVVERLLTTMQEQGKLLDFILCVGDD
RSDEDMFEVIMGAKD GPALSPVAEIFACTVGQKPSKAKYYLDDTAEIIR
MLEGLATSDQTASTAE VPTKDIF
>BrTPS6
MVSRSYSNLLELASGDSPTFGRMNRQIPRIMAVAGIMSNIDNDSKESSPS
SDLSPKDRIIIVANELPIRAQRKLETSSTSTSTTHCSSKGWTFSLDENS
L LLQLKDGLGSEATTTEVIYVGCLKEDIHPNEQEEVYQLLLENFKCVPT
FL PLDLYTRYYHGFCKQQLWPLFHYMLPLSPDLGGRFDRSLWQAYVSVN
KIF ADRIMEVINPEDDFVWIHDYHLMVLPTFLRKRFNRVKLGFFLHSPF
PSSE IYKTLPIREELLRALLNADLIGFHTFDYARHFLSCCSRMLGLTYE
SKRGY IGLEYYGRTVSIKILPVGIHMGQLRSVLSLPETENKVKELIEEY
SKKGRR MLLGVDDMDIFKGITLKLLAMEQMLTQHPEWQGKVVLVQIANP
ARGKGKD VKEMKAETYSTVKRINQAFGRPGYDPIVLIDAPLRFYERVAY
YVVAECCL VTAVRDGMNLIPYEYIVSRQGNEKLDKILKVENHHKSMLVV
SEFIGCSPS LSGAIRVNPWNVDAVADAMDSALEVAEPEKQLRHEKHYKY
VSTHDVGYWA RSFLQDLERSCGEHGRRRCWGIGFGLSFRVVALDQSFRK
LSMEHIVSAYK RTKTRAILLDYDDTLMPQGSIDKRPSSKSIEILNTLCR
DKSNLVFIVSAK SRETLSDWFSPCEKLGIAAEHGYFLRLRKDVEWENCV
AAADCSWKQIAEP VMELYTETTDGSTIEDKETALVWSYEDADPDFGSCQ
AKELLDHLESVLAN EPVTVKRGQNYVEVKPQGVSKGLIARRMLSMMQEK
GTPPEFVLCIGDDRS DEDMFEVICSSTEGPSIAPRAEVFACTVGQKPSK
AKYYLDDTTEIVRLMH GLASVSEQTMSAV
>BrTPS7a
MGREGSKRLLPRVMTVPGNVSEFDDDDQASSDNPSSVSSDRMIIVANRLP
LKSERRNDDGTWSFTWDQDSLYLHLKDDFLEDMEVLYVGSLSVDGDSHE
Q EHVAQMLLEKFKCVPTFFPPDLRSKYYDGFCKRQLWPFFHYMLPFSRS
NG GRFDRSVWEAYVAANKLFFQKNSINKAPSQEVMNFLDALCEDKKNSI
FIV SERGRKSLGEWFSPCKNIGIVAEHGYFLKWPGSEEWETCGQGTDFG
WMQI VEPMMKQYTESTDGSSIEVKDSALVWQYRDVDLVKSGHYIVEVKP
QEVSK GYVSEKIFSSMSEEGKPVDFVLCIGDDRSDEDMQLPSKAKYYLD
DTMEVR SMLESLAEASEASNFSMRELDDAL
>BrTPS7b
MISRSYTNLLDLASGNFPVMGREPRRRLPRVMTVPGNVSEFDDDQAYSVS
SDNPSSVSSDRMIIVANRLPLKAERRNGSWSFTWDQDALYLQLKDGLPE
D MEVLYVGSLSVDVESYEQDDVAQILLDKFKCVPTFLPPDLQSKFYDGF
CK RQLWPLFHYMLPFTADHGTRFDRSLWEAYVATNKLFFQKVIEVINPD
DDY VWIHDYHLMVLPTFLRRRFNRIRMGFFLHSPFPSSEIYRSLPVREE
ILKA LLNSDLIGFHTFDYARHFLTCCSRMLGLEYQSKRGYIGLEYYGRT
VGIKI MPVGINMGRIQSVMRYSEEEGKVMELRKRYEGKTVLLGIDDMDI
FKGINL KLLAMEQMLNQHSNWRGRAVLVQIVNPARGKGIDIDEIRGEIE
GSCKRIN ESFGKPGYQPIVYIDTPVSVNEIIAYYHIAECVVVTAVRDGM
NLTPYEYI VCRQGLLGSESDFNGPKKSMLVASEFIGCSPSLSGAIRVNP
WNVEATGEA LNEALSMRDPEKQLRHEKHFRYVSTHDVAFWSRSFLQDLE
RICVDHFKKR CWGMGISFGFRVVALDPNFRKLSIPCIVSDYKRAKSRAI
LLDYDGTLMPQ NSINKAPSQEVLKFLNELCEDKKNSIFIVSGRGRESLG
NWFSPCENIGIA AEHGYFLKWPGNKEWETCGQSCDFGWMQIVEPVMKQY
TEATDGSSIEIKD SALVWQYRDADSGFGSLQAKEMLEHLESVLANEPVA
VKSGHYIVEVKPQG VSKGSVAEKIFSSMDDKGKPVDFVLCIGDDRSDED
MFEAIGNAMSKRLLC DNALVFACTVGQKPSKAKYYLDDTMEVTSILESL
AEASEASNFSMRELDE AL 
>BrTPS8
MTVPGIISGSSEVTSSPRERKIIVANTLPLQSKRDSETGKWSFSWDEDSL
QLQLKDGFPPDTEFLYVGSLNAHVEPNEQEAVSQTLLTSFNSVATFLPK
D LQEMYYRGFCKHQLWPLFHYMLPMFPDHGDRFDRKLWQAYVSANKIFS
DR VMEVINPEDDYVWIQDYHLMVLPTFLRKRFNRIKLGFFLHSPFPSSE
IYR TLPVRDEILRGLLNCDLIGFHTFDYARHFLSCCSRMLGLDYQSKRG
HIGL DYFGRTVFIKILPVGVHMGRLESVLNLPSAAAKIKEIQEEFKGKK
LVLGI DDMDIFKGISLKLLAMESLFETYWHLRGKVVLVQIVNPARTSGK
DVEEAK RETYVTAKRINERYGSLDYKPIVLIDRLVPRYEKSAYYAAADC
CLVNAVR DGMNLVPYKYIVCRQGGSLVNDSSPRTSTLVVSEFIGCSPSL
SGAIRVNP WDVDDVAQAVNSALKMSEAEKQLRHEKHYHYISTHDVGYWA
KSFMQDLER ACKDHYSKRCWGIGFGLGFRVLSLSPSFRKLSVEHIVPVY
RKAQRRAIFL DYDGTLVPESSITQDPSAEVLSVLKALCEDDKNTVFIVS
GRGPESLSEWL SPCENLGIAAEHGYFIRWNSKKEWETCYASTGTEWKAM
VERVMRSYMEAT DGSSIEFKESALVWHHQDADPDFGSCQAKELLDHLES
VLANEPVVVKKGQ HIVEVKPQGVSKGLAAEKVIREMVERGEPPEMVICI
GDDRSDEDMFEGML STVTNPELLIQPEVFACTVGRKPSKAKYFLDDVAD
VLKLLKVGSPPLGFY PIFMWIRHISYGCFHIHVDSPHLLWVLPYSCGFA
TSPMGASIFMWIRHIS YGCFHIHVDSPHLLWVLPYSCGFATSPMGASIF
MWIRHISYGCFHIHVDS PHLLWVLPYSCGFATSPMGASIFMWIRHISYG
CFHIHVDSPHLLWVLPYS CGFATSPMGASIFMWIRHISYGCFHIHVDSP
HLLWVLPYSCGFATSPMGA SIFMWIRHISYGCFHIHVDSPHLLWVLPYS
CGFATSPMGASIFMWIRHIS YGCFHIHVDSPHLLWVLPYSCGFATSPMG
ASIFMWIRHISYGCFHIHVDS PHLLWVLPYSCGFATSPMGASIFMWIRH
ISYGCFHIHVDSPHLLWVLPYS CGFATSPMGASIFMWIRHISYGCFHIH
VDSPHLLWVLPYSCGFATSPMGA SIFMWIRHISYGCFHIHVDSPHLLWV
LPYSCGFATSPMGASIFMWIRHIS YGCFHIHVDSPHLLWVLPYSCGFAT
SPMGASIFMWIRHISYGCFHIHVDS PHLLWVLPYSCGFATSPMGASIFI
SGTSKQERRDLVTTTTPHIHHHHHTR TITPSPLGRPPPPPPAARLALGG
LTARREEENQRKEKGEGEGERGGLEIF WAGSFRSLSNTPGDYAFMSKDA
EKMQQLRRSRAFYSGWDSEFPNQQQEQN SEIVFGAVQ 
>BrTPS9
MVSRSCANFLDLSSWDLLDFPQTQTQRALPRVMTVPGIVSELEGDGSSDV
NSSTGSHERKIIVANMLPLQAKKDAETGQWCFTWDEDSLLIQLRDGFPS
D TEFVYIGSLNADIAINEQEAVSQKLLSEFNCVPTFLPKEIQEKYYRGF
CK HHLWPLFHYMLPMFPDHGDRFDRRLWQAYVSANKIFSDRVMEVINPE
DDY VWIQDYHLMVLPTFLRKRFNRIKLGFFLHSPFPSSEIYRTLPVRDD
ILRG LLNCDLIGFHTFDYARHFLSCCSRMLGLDYESKRGHIGLDYFGRT
VFIKI LPIGIHIGRLESVLNLPSTAAKMKEIQEQFKGKKLILGIDDMDI
FKGISL KLIAMEHLFETYWHMRGKCVLIQIVNPARASGKDVEEAKREIY
VTAKRIN ERYGSPGYEPVILIDRLVPRYEKTAYYAMADCCLVNAVRDGM
NLVPYKYI ICRQGTPGIDKAMGTSRDSPRTSMLVVSEFIGCSPSLSGAI
RVNPWDVDA VAEAVNLALKMSEAEKRLRHEKHYHYVSTHDVGYWAKSFL
QDLERASQDH YNKRCWGIGFGLSFRVLSLSPSFRKLSIDHIVSTYRKTE
RRAIFLDYDGT LVPESSLVKTPTAEVLSVLKSLCEDPKNTVFIVSGRGW
ESLSEWLSPCEN LGIAAEHGYFIRWSSKKEWETCYSSAEAEWKNIVEPV
MRSYMDATDGSTI EFKESALVWHHQDADPDFGSCQAKELLDHLESVLAN
EPVVVKRGQHIVEV KPQGVSKGLAVEKVIHRMVEDGNSPDMVMCIGDDR
SDEDMFESILNTVTN PDLPMRPEIFACTVGRKPSKAKYFLDDVTDVLKL
LEGLGAASSSSKPEYG QESSSSSSQTHVAFESII
>BrTPS10a
MGSKSFGNLLDLASGDLLDIPHTPRSLPRVMTVPGIIDGYGISDRDSDAI
SLPCRERKIIVANFLPLNCKKDSETGQWIFSLDNDSPLLHLKDGFSPET
E VVYVGSLKTDVDLSEQDEVAQILFEEFSCVPTFLPQDVHKKFYLGFCK
QQ LWPLFHYMLPMCPDHGERFDRSLWQAYVSANKIFADKVMGAINLEED
CIW IHDYHLMLLPTFLRRRFYRVKLGFFLHSPFPSSEIYRTLPVREELL
RGLL NCDLIGFHTFDYARHFLSCCCRMLGLEYESKRGHIALDYLGRTVF
LKILP IGIQMGRLESVLNLPSTAEKLKEIQEKYRGKKVILGVDDMDIFK
GLSLKI LAFEHLLQQYPSMLGKVVLIQIVNPARGSGKDVQEAKKETYYT
VNRINER YGSPGYEPVVLIDRPVPRFEKSAYYAMAECCIVNAVRDGMNL
VPYKYTVC RQGTPEMDKSMGLSDDSPPRTSTLVLSEFIGCSPSLSGAIR
VNPWDVDAV ADSMYSALTMSDSEKQLRHKKHYQYISTHDVAYWSRSFAQ
DLERACRDHY SKRCWGVGWGLGFRLIALSPNFRRLSVEQTVSAYRRSSK
RAIFLDYDGTL VPETLIVKEPSADVMSALKALCSDPNNTVFIVSGRGKV
SLSEWLAPCQNL GIAAEHGYFTRWNESCDWETSGFSNDFEWKKIVEPIM
RLYTETTDGSTIE AKESALVWHHQDADRDFGSCQAKELLDHLESVLVNE
PVVVNRGHQIVEVK PQGVSKGLVTGKVLRRMLEEGNAPDFVVCIGDDRS
DEDMFESITTTLSAQ PSSEIFACTVGRKPSKAKYFLDEVSDVVKLLQGL
ANTSSSPKPRYPSHLR VSFESVV 
>BrTPS10b
MGSKSFGNLLDLASGDLLDIPHTPRALPRVMTVPGIISDGYGISGGADSD
AVSLPCRERKIIVANFLSLNGKKDSETGQWKFSLDNDSPMLHLKDGFSP
E TEVIYVGSLKTDVDVSEQDEVSQTLFEEFSCVPTFIPQDVHRKFYLGF
CK QQLWPLFHYMLPMCPDHGERFDRSLWQAYVSANKIFADKVMGVINLE
EDY ICIHNYHLMLLPTFLRRRFHRVKLGFFLHSPFPSSEIYRTLPVREE
ILRG LLNCDLIGFHTFDYARHFLSCCCRMLGLEYESKRGHIALDYLGRT
VFLKI LPIGIQMGRLESVLNLPATAEKLKEIQEKYRGKKVILGVDDMDI
FKGLSL KILAFEHLLQQYPSMQGKLVLIQIVNPARGSGKDVQEAKKETY
YTVNRIN ERYGLPGYEPVVLIDRPVPQFEKSAYNAMAECCIVNAVRDGM
NLVPYKYT VCRQGTPEMDKSLGLSEDSPRTSMLVLSEFIGCSLSLSGAI
RVNPWDVDA VADSMYSAITMSDFEKQLRHKKHYHYISTHDVAYWSRSFT
QDLERACRDH YSKRCWGVGWGLGFRLIALSPNFRRLSVEQTVSAYRRSS
KRAIFLDYDGT LVPEASIVKEPSADVISALKTLCTDPDNTVFIVSGSGK
VSLSEWLAPCEN LGIAAERGYFTRWNNSSDWETSGFSDDLEWKKIVEPI
MRLYTETTDGSNI EAKESALVWHHQDADPDFGSCQAKELLDHLETVLVK
EPVVVHRGHQIVEV KPQGVSKGLVTGKVLSRMHEEGNAPDFVVCIGDDR
SDEEMFESIATTLSA QSLSVSAEIFACTVGRKPSKAKYFLDEVSDVVKL
LQGLANTSSSPKPRYS SHLRVSSESVV
>BrTPS11
MLPESWKDQLSLVSADDYQIMGNRIPNAVTKLPGLETGDGDGGNGGAWVS
KPRRIVVSNQLPLRAHRDISSNKWCFEFDNDSLYLQLKDGFPPETEVVY
V GSLNADVSPSEQEDVSQYLLEKFQCVPTFLPSDLLNKYYHGFCKHYLW
PI FHYLLPMTQAQGSLFDRSHWKAYTKVNKIFADKISEVLNPDEDYVWI
HDY HLMILPTFLRKRFHRIKLGFFLHSPFPSSEIYRTLPVRDEILKGFL
NCDL IGFHTFDYARHFLSCCSRMLGLDYESKRGYIGLEYFGRTVSIKIL
PVGIH MGQIEEIKVAEETAEKVKGLRERFKEKIVMLGVDDLDMFKGISL
KFWAMG QLLEQNKELRGKVVLVQITNPARSSGKDVQDVETQIHLIADEV
NNKFGRP GSGYKPIVFVNGPVSTLDKVAYYAISECVVVNAVRDGMNLVP
YKYTVTRQ GSPVLDEALGFGAGDVRKSVIIVSEFIGCSPSLSGAIRVNP
WNIDAVTDA MSSAVTMSDKEKNLRHQKHHKYISSHDVAYWSRSYDQDLQ
RACKDHYNKR FWGVGLGLGFRVVALDPNFRKLGVETIVPAYKKTSSRLI
LLDYDGTMMDQ DSLDKKPSDDLITLLNRLCGDPNNLVFIVSGRGKDPLS
KWFGSCANLGLS AEHGYFTRWNSDSPWETTVLPTDLGWKKIAEPVMSHY
TEATDGSFIEEKE SAMVWHHQEADPSFGSWQAKELLDHLESVLTNEPVV
VKRGQHIVEVKPQG VSKGKVVEHLIATMRNSKGKRPDFLLCIGDDRSDE
DMFDSIVKHQDVSPI AFAEVFACTVGQKPSKAKYYLDDTPMVINMLEWL
ASASDKSKDGEQQSKF TFQQGHCRNEIIDL
>BnTPS1a
MPGDKYNSSSSHIPLSRTERLLRERELREKRRSNRARNPNEAVGSSENSD
NDLRLEGDSSRQYVEQYLEGASAARAHDNVCERQEVRPYNRQRLLVVANR
LPVSAVRRGEDSWSLEISAGGLVSALLGVKEFEARWIGWAGVNVPDEVGQ
KALTKALAEKRCIPVFLDEEIVHQYYNGYCNNILWPLFHYLGLPQEDRLA
TTRSFQSQFAAYKKANQMFADVVSEHYEEGDVVWCHDYHLMFLPKCLKEY
NSKMKVGWFLHTPFPSSEIHRTLPSRSELLRSVLAADLVGFHTYDYARHF
VSACTRILGLEGTPEGVEDQGRLTRVAAFPIGIDSERFIRALEVPDVIQN
MKELKERFAGRKVLLGVDRLDMIKGIPQKILAFEKFLEENASWRDKVVLL
QIAVPTRTDVPEYQKLTSQVHEIAGRINGRFGTLTAVPIHHLDRSLDFYA
LCALYAVTDVALVTSLRDGMNLVSYEFVACQEAKKGVLILSEFAGAAQSL
GAGAILVNPWNITEVAASIGQALNMSPDEREKRHRHNFHHVKTHTAQEWA
ETFVSELNDTVIEAQLRISKVPPELPQNDAIRLYSKSTNRLLILGFNATL
TEPVDNQGRRGDQIKEMDLNLHPELKGPLKALCSDPSTTIVVLSGSSRSV
LDKNFGEYDMWLAAENGMFLRLTNGEWMTTMPEHLNMEWVDSVKHVFKYF
TERTPRSHFETRDTSIIWNYKYADIEFGRLQARDLLQHLWTGPISNASVD
VVQGSRSVEVRAVGVTKGAAIDRILGEIVHSKSMTTPIDYVLCIGHFLGK
DEDVYTFFEPELPSDIIPAIARSRPSSDSGTKSSSGDRRPPSKLIHNNKS
GSKSSSSSNSNNNKASQRSLQTTERKKKISWNVLDLKGENYFSCAVGRTR
TSARYLLGSPDDVVGFLEKLADTSVPNSSSAS
>BnTPS1b
MPGNKYNLSSSHIPLSRTERLLRERELREKRRSNRALNPNDNPDNSENDL
RLEGDSSRQQYVEQYLEGAAAAMAHDDVCERQEVRPYNRQRLLVVANRLP
VSAVRRGEDSWSLEISAGGLVSALLGVKEFEARWIGWAGVNVPDEVGQKA
LTKALAEKRCIPVFLDEEIVHQYYNGYCNNILWPLFHYLGLPQEDRLATT
RSFQSQFTAYKKANQMFADVVNEHYEEGDVVWCHDYHLMFLPKCLKEYNS
KMKVGWFLHTPFPSSEIHRTLPSRSELLRSVLAADLVGFHTYDYARHFVS
ACTRILGLEGTPEGVEDQGRLTRVAAFPIGIDSERFIRALEVPDVIQHMK
ELKERFAGRKVMLGVDRLDMIKGIPQKILAFEKFLEENASWRDKVVLLQI
AVPTRTDVSEYQKLTSQVHEIVGRINGRFGTLTQVPIHHLDRSLDFYALC
ALYAVTDVALVTSLRDGMNLVSYEFVACQEAKKGVLILSEFAGAAQSLGA
GAILVNPWNITEVAASIGQALNMSPEEREKRHRHNFHHVKTHTAQEWAET
FVSELNDTVIEAQLRISKVPPELPQDDAIRRYSKSTNRLLILGFNATLTE
PVDNQGRRGDQIKEMDLNLHPELKGPLKALCSDPSTTIVVLSGSSRSVLD
KNFGEYDMWLAAENGMFLRLTNGEWMTTMPEHLNMEWVDSVKHVFKYFTE
RTPRSHFETRDTSLIWNYKYADIEFGRLQARDLLQHLWTGPISNASVDVV
QGSRSVEVRAVGVTKGAAIDRILGEIVHSKSMTTPIDYVLCIGHFLGKDE
DVYTFFEPELPSDIIPAIARSRPSSDSGGTRSSSGGGDRRPPSKSTHHNN
NNSKSSSKSSSSNSNHHNNKASSQRSLQTAKSGSNNHSLGNSRRPSPEKI
SWNVLDLKGENYFSCAVGRTRTSARYLLGSPDDVVCFLEKLADTPAPNSS
>BnTPS1c
MPGNKYNLSSSHIPLSRTERLLRERELRDKRRSNRALNPNDNPDNSENDL
RLEGDSSRQQYVEQYLEGAAAAMAHDDVCERQEVRPYNRQRLLVVANRLP
VSAVRRGEDSWSLEISAGGLVSALLGVKEFEARWIGWAGVNVPDEVGQKA
LTKALAEKRCIPVFLDEEIVHQYYNGYCNNILWPLFHYLGLPQEDRLATT
RSFQSQFTAYKKANQMFADVVNEHYEEGDVVWCHDYHLMFLPKCLKEYNS
KMKVGWFLHTPFPSSEIHRTLPSRSELLRSVLAADLVGFHTYDYARHFVS
ACTRILGLEGTPEGVEDQGRLTRVAAFPIGIDSERFIRALEVPDVIQHMK
ELKERFAGRKVMLGVDRLDMIKGIPQKILAFEKFLEENASWRDKVVLLQI
AVPTRTDVSEYQKLTSQVHEIVGRINGRFGTLTQVPIHHLDRSLDFYALC
ALYAVTDVALVTSLRDGMNLVSYEFVACQEAKKGVLILSEFAGAAQSLGA
GAILVNPWNITEVAASIGQALNMSPEEREKRHRHNFHHVKTHTAQEWAET
FVSELNDTVIEAQLRISKVPPELPQDDAIRRYSKSTNRLLILGFNATLTE
PVDNQGRRGDQIKEMDLNLHPELKGPLKALCSDPSTTIVVLSGSSRSVLD
KNFGEYDMWLAAENGMFLRLTNGEWMTTMPEHLNMEWVDSVKHVFKYFTE
RTPRSHFETRDTSLIWNYKYADIEFGRLQARDLLQHLWTGPISNASVDVV
QGSRSVEVRAVGVTKGAAIDRILGEIVHSKSMTTPIDYVLCIGHFLGKDE
DVYTFFEPELPSDIIPAIARSRPSSDSGGTRSSSVGGDRRPPSKSTHHNN
NNNSKSSSKSSSSNSNHHNNKASSQRSLQTTKSGSNNHSLGNSRRPSPEK
ISWNVLDLKGENYFSCAVGRTRTSARYLLGSPDDVVCFLEKLADAPAPNS
S
>BnTPS1d
MDWMAGVNVPDEVGQKSLTKALAEKRCIPVFLDEEIVHQYYNGYCNNILW
PLFHYLGLPQEDRLATTRSFQSQFAAYKKANQMFADVVNEHYEEGDVVWC
HDYHLMFLPKCLKEYNSKMKVGWFLHTPFPSSEIHRTLPSRSELLRSVLA
ADLVGFHTYDYARHFVSKLTRVAAFPIGIDSERFIRALEVPDVIQHMKEL
KERFAGRKVMLGVDRLDIIKGIPQKILAFEKFLEENASWRDKVVLLQIAV
PTRTDVPEYQKLTSQVHEIVGRINGRFGTLTAAPIHHLDRSLDFYALCAL
YAVTDVALVTSLRDGMNLVSYEFVACQEAKKGVLILSEFAGAAQSLGAGA
ILVNPWNITEVAASIGQALNMSSEEREKRHRHNFHHVKTHTSQEWAETFV
SELNDTVIEAQLRISKVPPELPQNDAIRRYSKSTNRLLILGFNATLTEPV
DNQGRRGDQIKEMDLNLHPELKGPLKALCSDPNTTIVVLSGSSRSVLDKN
FGEYDMWLAAENGMFLRLTNGEWMTTMPEHLNMEWVDSVKHVFKYFTERT
PRSHFETRDTSLIWNYKYADIEFGRLQARDLLQHLWTGPISNASVDVVQG
SRSVEVRAVGVTKGAAIDRILGEIVHSKSMTTPIDYVLCIGHFLGKDEDV
YTFFEPELPSDIIPAIARPRPSSDSGTKSSPGDRKPPSKSTHSKKHGSKS
SSSSNSYNNNKASQRLSPEKISWNVLELKGENYFSCAVGRTRTSARYLLG
SPDDVVCFLEKLADTTVPNSSSSS
>BnTPS2a
MVSYDESCSKRQRLLVVANRLPVSAKRTGENSWSLEMSPGGLVSGLLGVA
AEFETKWVGWPGVDVYDVVGKNALSKSLADMKCIPVFLEEVFDQYYNGYC
NGILWPILHHMGLPQEDHNDTNKTYQTQYDAYKKANRKFLDVIIENYEEG
DIVWIHDYHLLFLPQYLKEYNNKIKIGWFLHSPFPSSEVFKTLPSRSELL
RSVLTADLLGFHTYDFASHFVRTCTRILGVEGTHEGIVDHGKVTRVAVFP
IGIDPNRFIKACELPEVRQQMTELKKRFAGKRVILGVDRLDMIKGIPQKF
LGFEKFLEENMDWRDKVVLVQIAVPTRNNVPEYQKLKSQVHGLAGRINGR
FGSVSSLPIHHLDCSVDFNFLCALYAIADVMLVTSLRDGMNLVSYEFIAC
QEAKKGVLVLSEFAGAAQSLGAGAILVNPWDVTEVSSAIKEALNMPAEER
DERHRLNFQYVKTHSAKKWGDDFISELHDTFTESDMKIKKIPVGLPQQDV
IQRYSKSNNRLLILGFFGTLTEPMNNQNEELDLKLNPELKGTLKALCNDP
KTTVVVLSRSGKNILDKIFGEYNIWLAAENGMFLRDTTGEWVTNIPENMN
LDWVDGTKNVFKYFTDRTPRSFFEASETSLVWNYENADVEFGRAQARDLL
QYLWAGPISNASVDVVRGNHSVEVHAVGETKGVAVGRIWEEIVRKKSMTT
PVDYVFCSGYFLEKDEDIYTFFKPEVKKNLLSNVLDLKKGNYFSVAIGQA
HTKARHVVDSSHDVVDLLHKLAVADTTTSDSFSESEDYQTRNANADWKPW
INYVKIRELAVGDTEPVDI
>BnTPS2b
MVSYDESCSKRQRLLVVANRLPVSAKRTGENSWSLEMSPGGLVSGLLGVA
AEFETKWVGWPGVDVYDVVGKNALSKSLADMKCIPVFLEEVFDQYYNGYC
NGILWPILHHMGLPQEDHKDTNKTYQTQYDAYKKANRKFLDVIIENYEEG
DLVWIHDYHLLFLPQYLKEYNNKIKIGWFLHSPFPSSEVFKTLPSRSELL
RSVLTADLLGFHTYDFASHFVRTCTRILGVEGTHEGIVDHGKVTRVAVFP
IGIDPNRFLKACELPEVRQQMTELKQRFAGKKVILGVDRLDMIKGIPQKF
LGFEKFLQENMDWRDKVVLVQIAVPTRNNVPEYQKLKSQVHGLAGRINGR
FGSVSSLPIHHLDCSVDFNFLCALYAIADVMLVTSLRDGMNLVSYEFIAC
QEAKKGVLVLSEFAGAAQSLGAGAILVNPWDVTEVSSAIKEALNMSAEER
DERHRLNFQYVKTHSAKKWGDDFISELHDTFSESDMKIKKIPLELPQQDV
IQRYSKSNNRLIILGFFGTLTEPMKNQNEELDLKLNPELKRTLKALCSDP
KTTVLVLSRSGKNILDKIFGEYNIWLAAENGMFLRDTIGEWVTNIPENMD
LDWVDGTKNVFKYFTARTPRSFFEASETSLVWNYENADVEFGRAQARDLL
QYLWAGPISNASVDVVRGNHSVEVHAVGETKGVAVGRILEEIVRKKSMTT
PVDYVFCSGYFLEKDEDIYTFFKPEVKKHLSLNVLDLEKGNYFSVAIGQA
HTKARYVVDSSHDVVDLLHKLAVADTTTATTSDSLSETEDYQTRNANADW
KPWINYVKIRELAVGDTEPVDI
>BnTPS3a
MMSYGERPRLLVVANRLPVSSKKTGENSWSMEMSPGGKFNLLGGVTDQYD
TKWVGWPGFDVYNEVEKTALSKSLAQMNCIPVFLNEVFDQYYNGYSNGII
WPILHHMGLPIECHHDANKTFQTQYDAYKKANRMFLDVVIENYEEGDTIW
CQDYHLMFLPQYLKEYNNKIKVGWFLHSPFPSSEVYKTLPSRSELLRSVL
RADLLGFHTYDFARHFVSTCTQILGVEGTDEGVVDQGRLTRVVVLPMGID
PDRFISTSKLPEVIQQMNELKEKFFGKKVILGVDRLDMIKGIPQKYLGFE
KFLEENPDWRNKVVLVQIAVPTRDAVPEYQKVRDQVHGLVGRINGRFGSI
SSLPVHHMDCSVPSNYLCALYATADVLLVTSLRDGLNLVSHEFVACQESK
KGVLILSEFAGAGQSLGAGALLVNPWNVTEVSSAIKEALTMPAEERDERH
RVNFQYVITNSAEKWGGDFLSELNDAFAESEMKIRSIPHELPQRDMIQRY
SQSNHRLIVLGFCGTLTEPMNSQNEELDLKLNPKLKGTLKALCNDPKTTV
VVLSRSGRNILDKVFGEYKIWLAAENGMLLRDPTGEWVTNMPENMNLDWV
NGVKNVFKYFTDRTPRSFFEANETSLVWNHEYADVKFGKTQARDMLQHLW
AGPISKASVDVVRGNHSVEVHAMSETKGAAIGRILEEMMHKISMTTPIDY
VFCSGYLLEKDEDIYTFFESEIVPSKLSHETRSKSSSSNIMKNQISPNVL
DLKKENYFSVAIGQTRSKARYVIDSSQDVVDLLHKLAIADTTTMANTVSD
SELHQRLAMETRI
>BnTPS3b
MMSYGERPRLLVVANRLPVSSKKTGENSWSMEMSPGGKFNLLGGVTDQYD
TKWVGWPGFDVYNEVEKTALSKSLAQMNCIPVFLNEVFDQYYNGYSNGII
WPILHHMGLPIEYHHDANKTFQTQYDAYKKANRMFLDVVIENYEEGDTIW
CQDYHLMFLPQYLKEYDNKIKVGWFLHSPFPSSEVYKTLPSRSELLRSVL
RADLLGFHTYDFARHFVSTCTQILGVEGTHEGVVDQGRLTRVVVLPMGID
PDRFISTCKLPEVIQQMNELKEKFSGKKVILGVDRLDMIKGIPQKYLGFE
KFLEENPDWRDKVVLVQIAVPTRDAVPEYQKVRDQVHGLVGRINGRFGSI
SSLPVHHMDCSVPSNYLCALYATADVMLVTSLRDGLNLVSHEFVASQESK
KGVLILSEFAGAGQSLGAGALLVNPWNVTEVSSAIKDALTMPAEEREERH
RVNFQYVISNSAEKWGGDFLSELNDAFAESEMKIRSIPHELPQQDMIQRY
LQSNHRLIILGFCGTLTEPMNSQNEELDLKLNEKLKGTLKALCNDPKTTV
VVLSRSGRNILDKVFGEYKIWLAAENGMFLRDPSGEWVTNMPQDMKNLDW
VHGVKNVFKYFTDRTPRSFFEASETSLVWNHECADVKFGKTQARDMLQHL
WAGPISKASVDVVRGNHSVEVHAMNETKGAAIDRILGEMMRKISMTTPID
YVFCSGYLLEKDEDIYTFFESEIKKQVSPNVFDLKNENYFSVAIGQSRSK
ARYVIDSSQDVVDLLHSLAVADTTTMAHPFSDSELHQTRNGNADLKHSTD
GKTNEGQETKL
>BnTPS4a
MVRPRLLVVSMSLPVTAKRTGEETWSFTMSPGGLVSALLGLKEFETKWIG
WPGVDVHDAVGKKALSIALAEKGCIPVFLEEVCDQYYNGYCNNILWPIFH
YLGTPPEYRNDVIITYQSQYDAYKKANRIFFDVVNEHYQEGDVVWCHDYH
VMLLPQYLKEYNSKMKVGWFLHTPFPSSEMYKTLPSRSELLRSVLTADLV
GFHTYDFARHFVNACMCILGTEATSEGVVDQGKLTRVAVFPIGIEPERFI
NTSKLSEVTEYMKKFKSDFGGRKLILGVDRLDTIKGIPHKYQAFEKFLEE
NEDWRGKVLLLQIAVPTRNGIGEYQKIKDQCHGLVGRINGRFGSISSVPI
IHLDCSIHFHQLCALYAITDVLLVTSLRDGMNLVSSEFVACQKGEKGVLV
LSEFAGAGQSLGAGALLVNPWNVKEVSNAIGEALSMSREEKEKKHQINFQ
YVKTHSTQQWADDFMNKLNEVTSKAEQETGKAPHELPQHDVVQQYSKSKN
RLLILGFYGTLTKPNKNQERRDEGMNLELHPQLKERLKALCSDPKTTVVV
LSRSEKSVLDQNFGEHDMWLAAENGMFLRHTAGEWVTKMPENMNLKWIDG
VKQVFKYFTERTPGSYFQASETSVVWNYHYADAEFGRAQAKDMLQHLWAG
PTSNASVDVVQGRYSVEVHSVGVTKGSAMERILGEIVLQNKSITTPIDYV
LCIGNFLGKDEDVYTFFEPELTKKTMSSPYYGSGPLKKVSSTLVDVKGDN
YFSVAVGNTHTKASYFLDSSDDVVQLIHKLCTHNNP
>BnTPS4b
MVRPRLLVVSMSLPVTAKRTGEEAWSFTMSPGGLVSALLGLKEFETKWIG
WPGVDVHDAVGKKALSIALAEKGCIPVFLEEVCDQYYNGYCNNILWPIFH
YLGTPPEYRNDGTITYQSQYDAYKKANRIFFDVVNEHYQEGDVVWCHDYH
VMLLPQYLKEYNSKMKVGWFLHTPFPSSEMYKTLPSRSELLRSVLTADLV
GFHTYDFARHFVNACMCILGTEATSEGVVDQGKFTSVEVFPIGIEPERFI
NTSKLSEVTEYMKKFKSDFGGRKLILGVDRLDTIKGIPHKYQAFEKFLEE
NEDWRGKVLLLQIAVPTRNGIGEYQKIKDQCHGVVGRINGRFGSISSVPI
IHLDCSIHFHQLCALYAITDVLLVTSLRDGMNLVSSEFVACQKGEKGVLV
LSEFAGAGQSLGAGALLVNPWNIKEVSNAIGEALIMSPEEKEKKHQINFQ
YVKTHSTQQWADDFMNKLNEVTSKAELETGKAPHELPQHDVVQQYSKSKN
RLLILGFYGTLTKPNKNQERKDEGMNLELHPQLKERLKGLCSDPKTTVVV
LSRSEKSVLDQNFGEHDMWLAAENGMFLRHTAGEWVTKMPENMNLEWIDG
VKQVFKYFTERTPGSYFQASETSVVWNYQYADAEFGRAQAKDMLQHLWAG
PTSNASVDVVQGRYSVEVHSVGVTKGSAMERILGEIVLQNKSITTPIDYV
LCIGNFLGKDEDVYTFFEPELTKKTMSSPYYGSGPLKKVSSTLVDVKGDN
YFSVAIGNTHTKASYFLDSSDDVVQLIHKLCTHNNP
>BnTPS5a
MVSRSYSNLLDLASGNFHSFSREKKSNSVCSDAPSSIAQDRIIIVGNQLP
IKSHRNPSGKLTFTWDNDSLLLQLKDGMREDMEVVYIGCLKDQVDPSEQD
DVSQRLLENFKCVPAYIPPEIFTKYYHGFCKQHLWPLFHYMLPLNPDLGG
RFDRSLWQAYLSVNKIFADKVMEVINPDDDFVWVHDYHLMVLPTFLRKRF
NRVKLGFFLHSPFPSSEIYRTLPVRNELLRALLNADLIGFHTFDYARHFL
SCCSRMLGLSYQSKRGTIGLEYYGRTVSIKILPVGIHTSQLQSILNLPET
QTKVADLRDQFSDQKVLLGVDDMDIFKGISLKLLAMEQLLQQHPEKRGRV
VLVQIANPARGRGKDVQEVRSETLATVKRINDTFGRPGYQPVFLIDEPLQ
FYERIAYYVIAECCLVTAVRDGMNLIPYEYIICRQANPKLNETLGLDPCA
AKKSMLVVSEFIGCSPSLSGAIRVNPWNIDAVTEAMDYALTVSEAEKQMR
HEKHHKYVSTHDVAYWSRSFIQDLERACAEHVRKRCWGIGFGLGFRVVAL
DPSFKKLSIEHIVSAYKRTKKRAILVDYDGTMVQPGSIRTTPSIQTIETL
NKLSSDPKNIVYLISGKDRKTLTEWFSSCGDLGLAAEHGYFIRPNDGTEW
ETSSLVSAFEWKQIAEPVMRLYTETTDGSTIETKETALVWNYEFADPDFG
SCQAKELMEHLESVLTNDPVSVKTGQQLVEVKPQGVNKGLVAERLLTTMQ
EQGKLLDFILCVGDDRSDEDMFEVIMGAKDGPALSPVAEIFACTVGQKPS
KAKYYLDDTAEIIRMLEGLATSDQTSSTVDVPTKDIF
>BnTPS5b
MVSRSYSNLLDLASGNFHSFSREKKRFPRVATVTGVLSELDDDTNSNSVC
SDAPSSVAQDRIIIVGNQLPIKSHRTSSGKLTFTWDNDSLLLQLKDGMRE
DMEVVYIGCLKDQVDPSEQDDVAQRLLENFKCVPAYIPPEIFTKYYHGFC
KQHLWPLFHYMLPLNPDLGGRFDRSLWQAYLSVNKIFADKVMEVISPDDD
FVWVHDYHLMVLPTFLRKRFNRVKLGFFLHSPFPSSEIYRTLPVRNELLR
ALLNADLIGFHTFDYARHFLSCCSRMLGLSYQSKRGTIGLEYYGRTVSIK
ILPVGIHTSQLQSILNLPETQTKVADLRDQFSDQKVLLGVDDMDIFKGIS
LKLLAMEQLLQQHPEKRGRVVLVQIANPARGRGKDVQEVRSETLATVKRI
NDAFGRPGYQPVVLIDEPLQFYERIAYYVVAECCLVTAVRDGMNLIPYEY
IICRQANPKLNETLGLDPSAAKKSMLVVSEFIGCSPSLSGAIRVNPWNID
AVTEAMDYALIVSEAEKQMRHEKHHKYVSTHDVAYWSRSFIQDLERACAE
HVRKRCWGIGFGLGFRVVALDPSFKKLSIEHIVSAYKRTKKRAVLVDYDG
TMVQPGSIRTTPSIQTIETLNKLSSDPKNIVYLISGKDRKTLTEWFSSCG
DLGLAAEHGYFIRPNDGTEWETSSLVSAFEWKQIAEPVMRLYTETTDGST
IETKETALVWNYQFADPDFGSCQAKELMEHLESVLTNDPVSVKTGQQLVE
VKPQGVNKGLVAERLLTTMQEQGKLLDFILCVGDDRSDEDMFEVIMGAKD
GPALSPVAEIFACTVGQKPSKAKYYLDDTAEIIRMLEGLATSDQTASTAE
VPTKDIF
>BnTPS6a
MVSRSYSNLLELASGDSPTFGRMNRQIPRIMAVAGIMSNIDNDSKESPSS
DLPPKDRIIIVANELPIRAQRKLETSSTSWTFSLDENSLLLQLKDGLGSE
ATTTEVIYVGCLKEDIHPNEQEEVYQLLLENFKCVPTFLPLDLYTRYYHG
FCKQQLWPLFHYMLPLSPDLGGRFDRSLWQAYVSVNKIFADRIMEVINPE
DDFVWIHDYHLMVLPTFLRKRFNRVKLGFFLHSPFPSSEIYKTLPIREEL
LRALLNADLIGFHTFDYARHFLSCCSRMLGLTYESKRGYIGLEYYGRTVS
IKILPVGIHMGQLRSVLSLPETENKVKELIEEYSKKGRRMLLGVDDMDIF
KGITLKLLAMEQMLTQHPEWQGKVVLVQIANPARGKGKDVKEMKAETYST
VKRINQAFGRPGYDPIVLIDAPLRFYERVAYYVVAECCLVTAVRDGMNLI
PYEYIVSRQGNEKLDRILKVENHHKSMLVVSEFIGCSPSLSGAIRVNPWN
VDAVADAMDSALEVAEPEKQLRHEKHYKYVSTHDVGYWARSFLQDLERSC
GEHGRRRCWGIGFGLSFRVVALDQSFRKLSMEHIVSAYKRTKTRAILLDY
DDTLMPQGSIDKRPSSKSIEILNTLCRDKSNLVFIVSAKSRETLSDWFSP
CEKLGIAAEHGYFLRLRKDVEWENCVAAADCSWKQIAEPVMELYTETTDG
STIEDKETALVWSYEDADPDFGSCQAKELLDHLESVLANEPVTVKRGQNY
VEVKPQGVSKGLIARRMLSMMQEKGTPPEFVLCIGDDRSDEDMFEVICSS
TEGPSIAPRAEVFACTVGQKPSKAKYYLDDTTEIVRLMHGLASVSEQTMS
AV
>BnTPS6b
MVSRSYSNLLELASGDSPTFGRMNRQIPRIMAVAGIMSNIDNDSKESLSS
DLSPKDRIIIVANELPIRAQRKLESSTSWTFSLDENSLLLQLKDGLGSEE
ATTEVIYVGCLKEDIHPNEQEEVYQLLLENFKCVPTFLPLDLYTRYYHGF
CKQQLWPLFHYMLPLSPDLGGRFDRSLWQAYVSVNKIFADRIMEVINPED
DFVWIHDYHLMVLPTFLRKRFNRVKLGFFLHSPFPSSEIYRTLPIREELL
RALLNADLIGFHTFDYARHFLSCCSRMLGLTYESKRGYIGLEYYGRTVSI
KILPVGIHMGQLRSVLSLPETENKVKELIEEYSKKGRRMLLGVDDMDIFK
GITLKLLAMEQMLTQHPEWQGKVVLVQIANPARGKGKDVKEMKAETYSTV
KRINNTFGRPGYDPIVLIDAPLRFYERVAYYVVAECCLVTAVRDGMNLIP
YEYIVSRQGNEKLDKILKVENHHKSMLVVSEFIGCSPSLSGAIRVNPWNV
DAVADAMDSALEVAEPEKQLRHEKHYKYVSTHDVGYWARSFLQDLERSCG
EHGRRRCWGIGFGLSFRVVALDQSFRKLSMEHIVSAYKRTKTRAILLDYD
DTLMPQGSIDKRPSSKSIEILNTLCRDKSNLVFIVSAKSRETLSDWFSPC
EKLGIAAEHGYFLRLRKDVQWENCVAAADCSWKQIAEPVMELYTETTDGS
TIEDKETALVWSYEDADPDFGSCQAKELLDHLESVLANEPVTVKRGQNYV
EVKPQGVSKGLIARRMLSMMQEKGTPPEFVLCIGDDRSDEDMFEVICSST
EGPSIAPRAEVFACTVGQKPSKAKYYLDDTTEIVRLMHGLASVSEQTMSA
V
>BnTPS7a
MISRSYTNLLDLASGNFPVMGREPRRRLPRVMTVPGNVSEFDDDQAYSVS
SDNPSSVSSDRMIIVANRLPLKAERRNGSWSFTWDQDALYLQLKDGLPED
MEVLYVGSLSVDVESYEQDDVAQILLDKFKCVPTFLPPDLQSKFYDGFCK
RQLWPLFHYMLPFTADHGTRFDRSLWEAYVATNKLFFQKVIEVINPDDDY
VWIHDYHLMVLPTFLRRRFNRIRMGFFLHSPFPSSEIYRSLPVREEILKA
LLNSDLIGFHTFDYARHFLTCCSRMLGLEYQSKRGYIGLEYYGRTVGIKI
MPVGINMGRIQSVMRYSEEEGKVMELRKRYEGKTVLLGIDDMDIFKGINL
KLLAMEQMLNQHSNWRGRAVLVQIVNPARGKGIDIDEIRGEIEGSCKRIN
EEFGKPGYQPIVYIDTPVSVNEIIAYYHIAECVVVTAVRDGMNLTPYEYI
VCRQGLLGSESDFNGPKKSMLVASEFIGCSPSLSGAIRVNPWNVEATGEA
LNEALSMRDPEKQLRHEKHFRYVSTHDVAFWSRSFLQDLERICVDHFKKR
CWGMGISFGFRVVALDPNFRKLSIPCIVSDYKRAKSRAILLDYDGTLMPQ
NSINKAPSQEVLKFLNELCEDKKNSIFIVSGRGRESLGNWFSPCENIGIA
AEHGYFLKWPGNKEWETCGQSCDFGWMQIVEPVMKQYTEATDGSSIEIKD
SALVWQYRDADSGFGSLQAKEMLEHLESVLANEPVAVKSGHYIVEVKPQG
VSKGSVAEKIFSSMDEKGKPVDFVLCIGDDRSDEDMFEAIGNAMSKRLLC
DNALVFACTVGQKPSKAKYYLDDTMEVTSMLESLAEASEASNFSMRELDE
AL
>BnTPS7b
MISRSYTNLLDLASGNFPVMGREPRRRLPRVMTVPGNVSEFDDDQAYSVS
SDNPSSVSSDRMIIVANRLPLKAERRNGSWSFTWDQDALYLQLKDGLPED
MEVLYVGSLSVDVESYEQDDVAQILLDKFKCVPTFLPPDLQSKFYDGFCK
RQLWPLFHYMLPFTADHGTRFDRSLWEAYVATNKLFFQKVIEVINPDDDY
VWIHDYHLMVLPTFLRRRFNRIRMGFFLHSPFPSSEIYRSLPVREEILKA
LLNSDLIGFHTFDYARHFLTCCSRMLGLEYQSKRGYIGLEYYGRTVGIKI
MPVGINMGRIQSVMRYSEEEGKVMELRKRYEGKTVLLGIDDMDIFKGINL
KLLAMEQMLNQHSNWRGRAVLVQIVNPARGKGIDIDEIRGEIEGSCKRIN
ESFGKPGYQPIVYIDTPVSVNEIIAYYHIAECVVVTAVRDGMNLTPYEYI
VCRQGLLGSESDFNGPKKSMLVASEFIGCSPSLSGAIRVNPWNVEATGEA
LNEALSMRDPEKQLRHEKHFRYVSTHDVAFWSRSFLQDLERICVDHFKKR
CWGMGISFGFRVVALDPNFRKLSIPCIVSDYKRAKSRAILLDYDGTLMPQ
NSINKAPSQEVLKFLNELCEDKKNSIFIVSGRGRESLGNWFSPCENIGIA
AEHGYFLKWPGNKEWETCGQSCDFGWMQIVEPVMKQYTEATDGSSIEIKD
SALVWQYRDADSGFGSLQAKEMLEHLESVLANEPVAVKSGHYIVEVKPQG
VSKGSVAEKIFSSMDDKGKPVDFVLCIGDDRSDEDMFEAIGNAMSKRLLC
DNALVFACTVGQKPSKAKYYLDDTMEVTSMLESLAEASEASNFSMRELDE
AL
>BnTPS8a
MTVPGIISGSSEVTSSPRERKIIVANTLPLQSKRDSETGKWSFSWDEDSL
QLQLKDGFPPETEFLYVGSLNAHVEPNEQEAVSQTLLTGFNSVATFLPKD
LQEMYYRGFCKHQLWPLFHYMLPMFPDHGDRFDRKLWQAYVSANKIFSDR
VMEVINPEDDYVWIQDYHLMVLPTFLRKRFNRIKLGFFLHSPFPSSEIYR
TLPVRDEILRGLLNCDLIGFHTFDYARHFLSCCSRMLGLDYQSKRGHIGL
DYFGRTVFIKILPVGVHMGRLESVLNLPSAAAKIKEIQEEFKGKKLVLGI
DDMDIFKGISLKLLAMESLFETYWHLRGKVVLVQIVNPARTSGKDVEEAK
RETYVTAKRINERYGSVDYKPIVLIDRLVPRYEKSAYYAAADCCLVNAVR
DGMNLVPYKYIVCRQGGSLVNDSSPRTSSLVVSEFIGCSPSLSGAIRVNP
WDVDDVAQAVNSALKMSEAEKQLRHEKHYHYISTHDVGYWAKSFMQDLER
ACKDHYSKRCWGIGFGLGFRVLSLSPSFRKLSVEHIVPVYRKAQRRAIFL
DYDGTLVPESSITQDPSAEVLSVLKALCEDNKNTVFIVSGRGPESLSEWL
SPCENLGIAAEHGYFIRWNSKKEWETCYASTGTEWKAMVEPVMRSYMEAT
DGSSIEFKESALVWHHQDADPDFGSCQAKELLDHLESVLANEPVVVKRGQ
HIVEVKPQGVSKGLAAEKVIREMVERGEPPEMVICIGDDRSDEDMFEGML
STVTNPELLIQPEVFACTVGRKPSKAKYFLDDVADVLKLLKGLGDSSSSL
KTTSHTEVAFESII
>BnTPS8b
MTVPGIISGSSEVTSSPRERKIIVANTLPLQSKRDSETGKWSFSWDEDSL
QLQLKDGFPPDTEFLYVGSLNAHVEPNEQEAVSQTLLTSFNSVATFLPKD
LQEMYYRGFCKHQLWPLFHYMLPMFPDHGDRFDRKLWQAYVSANKIFSDR
VMEVINPEDDYVWIQDYHLMVLPTFLRKRFNRIKLGFFLHSPFPSSEIYR
TLPVRDEILRGLLNCDLIGFHTFDYARHFLSCCSRMLGLDYQSKRGHIGL
DYFGRTVFIKILPVGVHMGRLESVLNLPSAAAKIKEIQEEFKGKKLVLGI
DDMDIFKGISLKLLAMESLFETYWHLRGKVVLVQIVNPARTSGKDVEEAK
RETYVTAKRINERYGSLDYKPIVLIDRLVPRYEKSAYYAAADCCLVNAVR
DGMNLVPYKYIVCRQGGSLVNDSSPRTSTLVVSEFIGCSPSLSGAIRVNP
WDVDDVAQAVNSALKMSEAEKQLRHEKHYHYISTHDVGYWAKSFMQDLER
ACKDHYSKRCWGIGFGLGFRVLSLSPSFRKLSVEHIVPVYRKAQRRAIFL
DYDGTLVPESSITQDPSAEVLSVLKALCEDDKNTVFIVSGRGPESLSEWL
SPCENLGIAAEHGYFIRWNSKKEWETCYASTGTEWKAMVEPVMRSYMEAT
DGSSIEFKESALVWHHQDADPDFGSCQAKELLDHLESVLANEPVVVKRGQ
HIVEVKPQGVSKGLAAEKVIREMVERGEPPEMVICIGDDRSDEDMFEGML
STVTNPELLIQPEVFACTVGRKPSKAKYFLDDVADVLKLLKGLGDSSSSL
KTTSHTEVAFESII
>BnTPS9a
MVSRSCANFLDLSSWDLLDFPQTQTQRALPRVMTVPGIVSELEGDGSSDV
NSSTGSHERKIIVANMLPLQAKKDAETGQWCFTWDEDSLLIQLRDGFPSD
TEFVYIGSLNADIAINEQEAVSQKLLSDFNCVPAFLPKEIHEKYYHGFCK
HHLWPLFHYMLPMFPDHGDRFDRRLWQAYVSANKIFSDRVMEVINPEDDY
VWIQDYHLMVLPTFLRKRFNRIKLGFFLHSPFPSSEIYRTLPVRDDILRG
LLNCDLIGFHTFDYARHFLSCCSRMLGLDYESKRGHIGLDYFGRTVFIKI
LPIGIHIGRLESVLNLPSTAAKMKEIQEQFKGKKLILGIDDMDIFKGISL
KLIAMEHLFETYWNMRGKCVLIQIVNPARASGKDVEEAKREIYVTAKRIN
ERYGSPGYEPVILIDRLVPRNEKTAYYAMADCCLVNAVRDGMNLVPYKYI
ICRQGTPGIDKAMGSSRDSPRTSMLVVSEFIGCSPSLSGAIRVNPWDVDA
VAEAVNLALKMSEAEKRLRHEKHYHYVSTHDVGYWAKSFLQDLERASQDH
YNKRCWGIGFGLSFRVLSLSPSFRKLSIDHIVSTYRKTERRAIFLDYDGT
LVPESSLVKTPTAEVLSVLKSLCEDPKNTVFIVSGRGWESLSEWLSPCEN
LGIAAEHGYFIRWSSKKEWETCYSSAEAEWKNIVEPVMRSYMDATDGSTI
EFKESALVWHHQDADPDFGSCQAKELLDHLESVLANEPVVVKRGQHIVEV
KPQGVSKGLAVEKVIHRMVEDGNSPDMVMCIGDDRSDEDMFESILNTVTN
PDLPMRPEIFACTVGRKPSKAKYFLDDVTDVLKLLEGLGAASSSSKPEYG
QESSSSSSQTHVAFESII
>BnTPS9b
MVSRSCANFLDLSSWDLLDFPQTQTQRALPRVMTLEGDGSSDVNSSTGSH
ERKIIVANMLPLQTKKDSETGQWCFTWDEDSLLIQLRDGFPPDTDFVYIG
SLNADIAINEQEAVSQKLLSEFNCVPTFLPKEIHEKYYRGFCKHHLWPLF
HYMLPMFPDHGDRFDRRLWQAYVSANKIFSDRVMEVINPEDDYVWIQDYH
LMVLPTFLRKRFNRIKLGFFLHSPFPSSEIYRTLPVRDDILRGLLNCDLI
GFHTFDYARHFLSCCSRMLGLDYESKRGHIGLDYFGRTVFIKILPIGIHI
GRLESVLNLPSTAAKMKEIQEQFKGKKLILGIDDMDIFKGISLKLIAMEH
LFESYWHMRGKVVLIQIVNPARASGKDVEEAKREIYVTAKRINDRYGSSG
YQPVILIDRLVPRYEKTAYYAMADCCLVNAVRDGMNLVPYKYIICRQGTP
GIDNAMGTSRDSPRTSMLVVSEFIGCSPSLSGAIRVNPWDVDAVAEAVNL
ALKMSEAEKRLRHEKHYHYVSTHDVGYWAKSFLQDLERASQDHYNKRCWG
IGFGLSFRVLSLSPSFRKLSIDHIVSTYRNTERRAIFLDYDGTLVPESSL
VKTPTAEVLSVLKSLCEDPKNTVFIVSGRGWESLSDWLSPCENLGIAAEH
GYFIRWSSKKEWETCYSSAEAEWKTIVEPVMRSYMDATDGSTIEFKESAL
VWHHQDADPDFGSCQAKELLDHLESVLANEPVVVKRGQHIVEVKPQGVSK
GLAVEKVIHRMVENGNSPDMVMCIGDDRSDEDMFESILNTVTNPDLPMRP
EIFACTVGRKPSKAKYFLDDVSDVLKLLEGLGAASSRSKPEYGQESSSSS
SRTHVAFESII
>BnTPS10a
MGSKSFGNLLDLASGDLLDIPHTPRALPRVMTVPGIISDGYGISGADSDA
ISLPCRERKIIVANFLPLNGKRDSETGQWKFSLDNDSPMLHLKDGFSPET
EVIYVGSLKSDVDVSEQDEVSQTLFEEFSCVPTFIPQDVHKKFYLGFCKQ
QLWPLFHYMLPMCPDHGERFDRSLWQAYVSANKIFADKVMGVINLEEDYI
WIHDYHLMLLPTFLRRRFHRVKLGFFLHSPFPSSEIYRTLPVREELLRGL
LNCDLIGFHTFDYARHFLSCCCRMLGLEYESKRGHIALDYLGRTVFLKIL
PIGIQMGRLESVLNLPATAEKLKEIQEKYRGKKVILGVDDMDIFKGLSLK
ILAFEHLLQQYPSMLGKLVLIQIVNPARGSGKDVQEAKKETYYTVNRINE
RYGSPGYEPVVLIDRPVPRFEKSAYYAMAECCIVNAVRDGMNLVPYKYTV
CRQGTPEMDKSLGLSEDSPRTSTLVLSEFIGCSPSLSGAIRVNPWDVDAV
ADSMYSAITMSDFEKQLRHKKHYHYISTHDVAYWSRSFIQDLERACRDHY
SKRCWGVGWGLGFKLIALSPNFRRLSIEQTVSAYRRSSKRAIFLDYDGTL
VPEASIVKEPSADVISALKTLCSDPDNTVFIVSGRGKVSLSEWLAPCVNL
GIAAEHGYFTRWNNSSDWETSGFSDDLEWKKIVEPIMRLYTETTDGSNIE
AKESALVWHHQDADPDFGSCQAKELLDHLETVLVNEPVVVHRGHQIVEVK
PQGVSKGLVTGKVLSRMHEKENAPDFVVCIGDDRSDEEMFESITTTLSAQ
SSSISTEVFACTVGRKPSKAKYFLDEVSDVVKLLQGLANTSSSPKPRYPS
HLRVSFESVV
>BnTPS10b
MGSKSFGNLLDLASGDLLDIPHTPRALPRVMTVPGIISDGYGISGGADSD
AVSLPCRDRKIIVANFLPLNGKKDSETGQWKFSLDNDSPMLHLEDGFSPE
TEVIYVGSLKTDVDVSEQDEVSQTLFEEFSCVPTFIPQDVHRKFYLGFCK
QQLWPLFHYMLPMCPDHGERFDRSLWQAYVSANKIFADKVMGVINLEEDY
IWIHDYHLMLLPTFLRRRFHRVKLGFFLHSPFPSSEIYRTLPVREELLRG
LLNCDLIGFHTFDYARHFLSCCCRMLGLEYESKRGHIALDYLGRTVFLKI
LPIGIQMGRLESVLNLPATAEKLKEIQEKYRGKKVILGVDDMDIFKGLSL
KILAFEHLLQQYPSMQGKLVLIQIVNPARGSGKDVQEAKKETYYTVNRIN
ERYGLPGYEPVVLIDRPVPRFEKSAYYAMAECCIVNAVRDGMNLVPYKYT
VCRQGTPEMDKSLGLSEDSPRTSTLVLSEFIGCSPSLSGAIRVNPWDVDA
VADSMYSAITMSDFEKQLRHKKHYHYISTHDVAYWSRSFTQDLERACRDH
YSKRCWGVGWGLGFRLIALSPNFRRLSIEQTVSAYRRSSKRAIFLDYDGT
LVPEASIVKEPSADVISALKTLCSDPDNTVFVVSGRGKVSLSEWLAPCEN
LGIAAEHGYFTRWNNSSDWETSGFSDDLEWKKIVEPIMRLYTETTDGSNI
EAKESALVWHHQDADPDFGSCQAKELLDHLETVLVNEPVVVHRGHQIVEV
KPQGVSKGLVTGKVLSRMHEEGNAPDFVVCIGDDRSDEEMFESIATTLSA
QSSSVSAEIFVCTVGRKPSKAKYFLDEVSDVVKLLQGLANTSSSPKPRYL
LTSESPLRVWSEFAEIKDQLKSYLGDNSESEPCKENMICT
>BnTPS10c
MGSKSFGNLLDLASGDLLDIPHTPRSLPRVMTVPGIIDGYGISDRDSDAI
SLPCRERKIIVANFLPLNCKKDSETGQWIFSLDNDSPLLHLKDGFSPETE
VVYVGSLKTDVDLSEQDEVAQILFEEFSCVPTFLPQDVHKKFYLGFCKQQ
LWPLFHYMLPMCPDHGERFDRSLWQAYVSANKIFADKVMGAINLEEDCIW
IHDYHLMLLPTFLRRRFYRVKLGFFLHSPFPSSEIYRTLPVREELLRGLL
NCDLIGFHTFDYARHFLSCCCRMLGLEYESKRGHIALDYLGRTVFLKILP
IGIQMGRLESVLNLPSTAEKLKEIQEKYRGKKVILGVDDMDIFKGLSLKI
LAFEHLLQQYPSMLGKVVLIQIVNPARGSGKDVQEAKKETYYTVNRINER
YGSPGYEPVVLIDRPVPRFEKSAYYAMAECCIVNAVRDGMNLVPYKYTVC
RQGTPEMDKSMGLSDDSPPRTSTLVLSEFIGCSPSLSGAIRVNPWDVDAV
ADSMYSALTMSDSEKQLRHKKHYQYISTHDVAYWSRSFAQDLERACRDHY
SKRCWGVGWGLGFRLIALSPNFRRLSVEQTVSAYRRSSKRAIFLDYDGTL
VPETSIVKEPSADVMSALKALCSDPNNTVFIVSGRGKVSLSEWLAPCQNL
GIAAEHGYFTRWNESCDWETSGFSNDFEWKKIVEPIMRLYTETTDGSTIE
AKESALVWHHQDADRDFGSCQAKELLDHLESVLVNEPVVVNRGHQIVEVK
PQGVSKGLVTGKVLRRMLEEGNAPDFVVCIGDDRSDEDMFESITTTLSAQ
PSSEIFACTVGRKPSKAKYFLDEVSDVVKLLQGLANTSSSPKPRYPSHLR
VSFESVV
>BnTPS10d
MGSKSFGNLLDLASGDLLDIPHTPRALPRVMTVPGIIDGYGISDRDSDAI
SLPCRERKIVVANFLPLNCKKDLETGQWIFSLDNDSPMLHLKDGFSPETE
VIYVGSLKIDVDLSEQDEVSQTLFEEFGCVPTFLPQDVHKKFYLGFCKQQ
LWPLFHYMLPMCPDHGERFDRSLWQAYVSANKIFADKVMGAINLEEDCIW
IHDYHLMLLPTFLRRRFYRVKLGFFLHSPFPSSEIYRTLPVREKLLRGLL
NCDLIGFHTFDYARHFLSCCCRMLGLEYESKRGHIALDYLGRTVFLKILP
IGVQMGRLESVLNLPATAEKLKEIQEKYQGKKVILGVDDMDIFKGLSLKI
LAFEHLLQQYPSMLGKIVLIQIVNPARGSGKDVQEAKKETYYTVNRINER
YGSPGYEPVVLIDRPVPRFEKSAYYAMAECCIVNAVRDGMNLVPYKYTVC
RQGTPEMDKYMGLSDDSPPRTSTLVLSEFIGCSPSLSGAIRVNPWDVDAV
ADSMYSALTMPDSEKQLRHKKHYQYISTHDVAYWSHSFAQDLERACRDHY
SKRCWGVGWGLGFRLIALSPNFRRLSVEPTVSAYRRSSKRAIFLDYDGTL
VPETSIVKEPSADVMSALKALCNDPNNTVFIVSGRGKVSLSDWLAPCQNL
GIAAEHGYFTRWNESCDWETSGFSNDFEWKKIVEPIMRLYTETTDGSTIE
AKESALVWHHQDADRDFGSCQAKELLDHLESVLVNEPVVVNRGHQIVEVK
PQGVSKGLVTGKVLRRMLEEGNAPDFVVCIGDDRSDEEMFESITTTLSAQ
PSSEIFACTVGRKPSKAKYFLDEVSDVVKLLQGLANTSSSPKPSYPSHLG
VSFERVV
>BnTPS11a
MLPESWKDQLSLVSADDYQIMGNRIPNAVTKLPGLETGDGDGGNGGAWVS
KPRRIVVSNQLPLRAHRDISSNKWCFEFDNDSLYLQLKDGFPPETEVVYV
GSLNADVSPSEQEDVSQYLLEKFQCVPTFLPSDLLNKYYHGFCKHYLWPI
FHYLLPMTQAQGSLFDRSHWKAYTKVNKIFADKISEVLNPDEDYVWIHDY
HLMILPTFLRKRFHRIKLGFFLHSPFPSSEIYRTLPVRDEILKGFLNCDL
IGFHTFDYARHFLSCCSRMLGLDYESKRGYIGLEYFGRTVSIKILPVGIH
MGQIEEIKVAEETAEKVKGLRERFKEKIVMLGVDDLDMFKGISLKFWAMG
QLLEQNKELRGKVVLVQITNPARSSGKDVQDVETQIHLIADEVNNKFGRP
GSGYKPIVFVNGPVSTLDKVAYYAISECVVVNAVRDGMNLVPYKYTVTRQ
GSPVLDEALGFGAGDVRKSVIIVSEFIGCSPSLSGAIRVNPWNIDAVTDA
MSSAVTMSDKEKNLRHQKHHKYISSHDVAYWSRSYDQDLQRACKDHYNKR
FWGVGLGLGFRVVALDPNFRKLGVETIVPAYKKTSSRLILLDYDGTMMDQ
DSLDKKPSDDLITLLNRLCGDPNNLVFIVSGRGKDPLSKWFGSCANLGLS
AEHGYFTRWNSDSPWETTVLPTDLGWKKIAEPVMSHYTEATDGSFIEEKE
SAMVWHHQEADPSFGSWQAKELLDHLESVLTNEPVVVKRGQHIVEVKPQG
VSKGKVVEHLIATMRNSKGKRPDFLLCIGDDRSDEDMFDSIVKHQDVSPI
AFAEVFACTVGQKPSKAKYYLDDTPMVINMLEWLASASDKSKDGEQQSKF
TFQQGHCRNEIIDL
>BnTPS11b
MLPESWKDQLSLVSADDYQIMGNRIPNAVTKLPGLETGDGDGGNGGAWVT
KPRRIVVSNQLPLRAHRDISSNKWCFEFDNDSLYLQLKDGFPPETEVVYV
GSLNADVSPSEQEDVSQYLLEKFQCVPTFLPGDLLNKYYHGFCKHYLWPI
FHYLLPMTQAQGSLFDRSHWKAYTKVNKIFADKISEVLNPDEDYVWIHDY
HLMILPTFLRKRFHRIKLGFFLHSPFPSSEIYRTLPVRDEILKGFLNCDL
IGFHTFDYARHFLSCCSRMLGLDYESKRGYIGLEYFGRTVSIKILPVGIH
MGQIEEIKVAEETAEKVKGLRERFKEKIVILGVDDLDMFKGISLKLWAMG
QLLEQNKELRGKVVLVQITNPARSSGKDVQDVETQIHLIADEVNNKFGRP
GSGYKPIVFVNGPVSTLDKVAYYAISECVVVNAVRDGMNLVPYKYTVTRQ
GSPVLDEALGFGAGDVRKSVIIVSEFIGCSPSLSGAIRVNPWNIDAVTDA
MSSAVTMSDKEKNLRHQKHHKYISSHDVAYWSRSYDQDLQRACKDHYNKR
FWGVGLGLGFRVVALDPNFRKLGVETIVPAYKKTSSRLILLDYDGTMMDQ
DSLDKKPSNDLISLLNRLCGDPNNLVFIVSGRGKDPLSKWFGSCANLGIS
AEHGYFTRWNSDSPWETTVLPTDLGWKKIAEPVMSHYTEATDGSFIEEKE
SAMVWHHQEADPSFGSWQAKELLDHLESVLTNEPVVVKRGQHIVEVKPQG
VSKGKVVEHLIATMRNSKGKRPDFLLCIGDDRSDEDMFDSIVKHQDVSPI
AFAEVFACTVGQKPSKAKYYLDDTPMVINMLEWLASASDKSKDGEQQSKF
TFQQGHCRNEIIDL
>BoTPS1a
MPGDKYNSSSSHIPLSRTERLLRERELREKRRSNRARNPNEAVGSSENSD
NDLRLEGDSSRQYVEQYLEGAAAARAHDNVCERQEVRPYNRQRLLVVANR
LPVSAVRRGEDSWSLEISAGGLVSALLGVKVFEARWIGWAGVNVPDEVGQ
KALTKALAEKRCIPVFLDEEIVHQYYNGYCNNILWPLFHYLGLPQEDRLA
TTRSFQSQFAAYKKANQMFADVVSEHYEEGDVVWCHDYHLMFLPKCLKEY
NSKMKVERFLHTPFPSSEIHRTLPSRSELLRSVLAADLVGFHTYDYARHF
VSACTRILGLEGTPEGVEDQGRLTRVAAFPIGIDSERFIRALEVPDVIQN
MKELKERFAGRKVMLGVDRLDMIKGIPQKILAFEKFLEENASWRDKVVLL
QIAVPTRTDVPEYQKLTSQVHEIVGRINGRFGTLTAVPIHHLDRSLDFYA
LCALYAVTDVALVTSLRDGMNLVSYEFVACQEAKKGVLILSEFAGAAQSL
GAGAILVNPWNITEVAASIGQALNMSPEEREKRHRHNFHHVKTHTAQEWA
ETFVSELNDTVIEAQLRISKVPPELPQNDAIRLYSKSTNRLLILGFNATL
TEPVDNQGRRGDQIKEMDLNLHPELKEPLKALCSDPSATIVVLSGSSRSV
LDKNFGEYDMWLAAENGMFLRLTNGEWMTTMPEHLNMEWVDSVKHVFKYF
TERTPRSHFETRDTSLIWNYKYADIEFGRLQARDLLQHLWTGPISNASVD
VVQGSRSVEVRAVGVTKGAAIDRILGEIVHSKSMTTPIDYVLCIGHFLGK
DEDVYTFFEPELPSDIIPAIARSRPSSNSGTKSSSGDRRPPSKLIHNNKS
GSKSSSSSNSNNNKASQRSLQTTERKSGSNHSLGNARRPSPEKISWNVLD
LKGENYFSCAVGRTRTSARYLLGSPDDVVGFLEKLADTSVPNSSSAS
>BoTPS1b
MPGNKYNLSSSHIPLSRTERLLRERELRDKRRSNRALNPNDNPDNSENDL
RLEGDSSRQQYVEQYLEGAAAAMAHDDVCERQEVRPYNRQRLLVVANRLP
VSAVRRGEDSWSLEISAGGLVSALLGVKEFEARWIGWAGVNVPDEVGQKA
LTKALAEKRCIPVFLDEEIVHQYYNGYCNNILWPLFHYLGLPQEDRLATT
RSFQSQFTAYKKANQMFADVVNEHYEEGDVVWCHDYHLMFLPKCLKEYNS
KMKVGWFLHTPFPSSEIHRTLPSRSELLRSVLAADLVGFHTYDYARHFVS
ACTRILGLEGTPEGVEDQGRLTRVAAFPIGIDSERFIRALEVPDVIQHMK
ELKERFAGRKVMLGVDRLDMIKGIPQKILAFEKFLEENASWRDKVVLLQI
AVPTRTDVSEYQKLTSQVHEIVGRINGRFGTLTQVPIHHLDRSLDFYALC
ALYAVTDVALVTSLRDGMNLVSYEFVACQEAKKGVLILSEFAGAAQSLGA
GAILVNPWNITEVAASIGQALNMSPEEREKRHRHNFHHVKTHTAQEWAET
FVSELNDTVIEAQLRISKVPPELPQDDAIRRYSKSTNRLLILGFNATLTE
PVDNQGRRGDQIKEMDLNLHPELKGPLKALCSDPSTTIVVLSGSSRSVLD
KNFGEYDMWLAAENGMFLRLTNGEWMTTMPEHLNMEWVDSVKHVFKYFTE
RTPRSHFETRDTSLIWNYKYADIEFGRLQARDLLQHLWTGPISNASVDVV
QGSRSVEVRAVGVTKGAAIDRILGEIVHSKSMTTPIDYVLCIGHFLGKDE
DVYTFFEPELPSDIIPAIARSRPSSDSGGTRSSSVGGDRRPPSKSTHHNN
NNNSKSSSKSSSSNSNHHNNKASSQRSLQTTKSGSNNHSLGNSRRPSPEK
ISWNVLDLKGENYFSCAVGRTRTSARYLLGSPDDVVCFLEKLADAPAPNS
S
>BoTPS2
MVSYDESCSKRQRLLVVANRLPVSAKRTGENSWSLEMSPGGLVSGLLGVA
AEFETKWVGWPGVDVYDVVGKNALSKSLADMKCIPVFLEEVFDQYYNGYC
NGILWPILHHMGLPQEDHNDTNKTYQTQYDAYKKANRKFLDVIIENYEEG
DIVWIHDYHLLFLPQYLKEYNNKIKIGWFLHSPFPSSEVFKTLPSRSELL
RSVLTADLLGFHTYDFASHFVRTCTRILGVEGTHEGIVDHGKVTRVAVFP
IGIDPNRFIKACELPEVRQQMTELKKRFAGKRVILGVDRLDMIKGIPQKF
LGFEKFLEENMDWRDKVVLVQIAVPTRNNVPEYQKLKSQVHGLAGRINGR
FGSVSSLPIHHLDCSVDFNFLCALYAIADVMLVTSLRDGMNLVSYEFIAC
QEAKKGVLVLSEFAGAAQSLGAGAILVNPWDVTEVSSAIKEALNMPAEER
DERHRLNFQYVKTHSAKKWGDDFISELHDTFTESDMKIKKIPVGLPQQDV
IQRYSKSNNRLLILGFFGTLTEPMNNQNEELDLKLNPELKGTLKALCNDP
KTTVVVLSRSGKNILDKIFGEYNIWLAAENGMFLRDTTGEWVTNIPENMN
LDWVDGTKNVFKYFTDRTPRSFFEASETSLVWNYENADVEFGRAQARDLL
QYLWAGPISNASVDVVRGNHSVEVHAVGETKGVAVGRILEEIVRKKSMTT
PVDYVFCSGYFLEKDEDIYTFFKPEVVSSKLSHETRSKSSASNHSIKKKN
LLSNVLDLKKGNYFSVAIGQAHTKARHVVDSSHDVVDLLHKLAVADTTTS
DSFSESEDYQTRNANADWKPWINYVKIRELAVGDTEPVDI
>BoTPS3
MMSYGERPRLLVVANRLPVSSKKTGENSWSMEMSPGGKFNLLGGVTDQYD
TKWVGWPGFDVYNEVEKTALSESLAQMNCIPVFLNEVFDQYYNGYSNGII
WPILHHMGLPIECHHDANKTFQTQYDAYKKANRMFLDVVIENYEEGDTIW
CQDYHLMFLPQYLKEYNKKIKVGWFLHSPFPSSEVYKTLPSRSELLRSVL
RADLLGFHTYDFARHFVSTCTQILGVEGTDEGVVDQGRLTRVVVLPMGID
PDRFISTSKLPEVIQQMNELKEKFFGKKVILGVDRLDMIKGIPQKYLGFE
KFLEENPDWRNKVVLVQIAVPTRDAVPEYQKVRDQVHGLVGRINGRFGSI
SSLPVHHMDCSVPSNYLCALYATADVLLVTSLRDGLNLVSHEFVACQESK
KGVLILSEFAGAGQSLGAGALLVNPWNVTEVSSAIKEALTMPAEERDERH
RVNFQYVITNSAEKWGGDFLSELNDAFAESEMKIRSIPHELPQRDMIQRY
SQSNHRLIVLGFCGTLTEPMNSQNEELDLKLNPKLKGTLKALCNDPKTTV
VVLSRSGRNILDKVFGEYKIWLAAENGMLLRDPTGEWVTNMPENMNLDWV
NGVKNVFKYFTDRTPRSFFEANETSLVWNHEYADVKFGKTQARDMLQHLW
AGPISKASVDVVRGNHSVEVHAMSETKGAAIGRILEEMMHKISMTTPIDY
VFCSGYLLEKDEDIYTFFESEIVPSKLSHETRSKSSSSNIMKNQISPNVL
DLKKENYFSVAIGQTRSKARYVIDSSQDVVDLLHKLAIADTTTMANTVSD
SELHQRLAMETRI
>BoTPS4
MVRPRLLVVSMSLPVTAKRTGEETWSFTMSPGGLVSALLGLKEFETKWIG
WPGVDVHDAVGKKALSIALAEKGCIPVFLEEVCDQYYNGYCNNILWPIFH
YLGTPPEYRNDVIITYQSQYDAYKKANRIFFDVVNEHYQEGDVVWCHDYH
VMLLPQYLKEYNSKMKVGWFLHTPFPSSEMYKTLPSRSELLRSVLTADLV
GFHTYDFARHFVNACMCILGTEATSEGVVDQGKLTRVAVFPIGIEPERFI
NTSKLSEVTEYMKKFKSDFGGRKLILGVDRLDTIKGIPHKYQAFEKFLEE
NEDWRGKVLLLQIAVPTRNGIGEYQKIKDQCHGLVGRINGRFGSISSVPI
IHLDCSIHFHQLCALYAITDVLLVTSLRDGMNLVSSEFVACQKGEKGVLV
LSEFAGAGQSLGAGALLVNPWNVKEVSNAIGEALSMSREEKEKKHQINFQ
YVKTHSTQQWADDFMNKLNEVTSKAEQETGKAPHELPQHDVVQQYSKSKN
RLLILGFYGTLTKPNKNQERRDEGMNLELHPQLKERLKALCSDPKTTVVV
LSRSEKSVLDQNFGEHDMWLAAENGMFLRHTAGEWVTKMPENMNLKWIDG
VKQVFKYFTERTPGSYFQASETSVVWNYHYADAEFGRAQAKDMLQHLWAG
PTSNASVDVVQGRYSVEVHSVGVTKGSAMERILGEIVLQNKSITTPIDYV
LCIGNFLGKDEDVYTFFEPELTKKTMSSPYYGSGPLKKVSSTLVDVKGDN
YFSVAVGNTHTKASYFLDSSDDVVQLIHKLCTHNNP
>BoTPS5
MVSRSYSNLLDLASGNFHSFSREKKRFPRVATVTGVLSELDDDANSNSVC
SDAPSSIAQDRIIIVGNQLPIKSHRNPSGKLTFTWDNDSLLLQLKDGMRE
DMEVVYIGCLKDQVDPSEQDDVSQRLLENFKCVPAYIPPEIFTKYYHGFC
KQHLWPLFHYMLPLNPDLGGRFDRSLWQAYLSVNKIFADKVMEVISPDDD
FVWVHDYHLMVLPTFLRKRFNRVKLGFFLHSPFPSSEIYRTLPVRNELLR
ALLNADLIGFHTFDYARHFLSCCSRMLGLSYQSKRGTIGLEYYGRTVSIK
ILPVGIHTSQLQSILNLPETQTKVADLRDQFSDQKVLLGVDDMDIFKGIS
LKLLAMEQLLQQHPEKRGRVVLVQIANPARGRGKDVQEVRSETLATVKRI
NDTFGRPGYQPVVLIDEPLQFYERIAYYVIAECCLVTAVRDGMNLIPYEY
IICRQATPKLNETLGLDPCAAKKSMLVVSEFIGCSPSLSGAIRVNPWNID
AVTEAMDYALTVSEAEKQMRHEKHHKYVSTHDVAYWSRSFIQDLERACAE
HVRKRCWGIGFGLGFRVVALDPSFKKLSIEHIVSAYKRTKKRAVLVDYDG
TMVQPGSIGTTPSIQTIETLNKLSSDPKNIVYLISGKDRKTLTEWFSSCG
DLGLAAEHGYFIRPNDGTEWETSSLVSAFEWKQIAEPVMRLYTETTDGST
IETKETALVWNYEFADPDFGSCQAKELMEHLESVLTNDPVSVKTGQQLVE
VKPQGVNKGLVAERLLTTMQEQGKLLDFILCVGDDRSDEDMFEVIMGAKD
GPALSPVAEIFACTVGQKPSKAKYYLDDTAEIIRMLEGLATSDQTASTVD
VPTKDIF
>BoTPS6
MVSRSYSNLLELASGDSPTFGRMNRQIPRIMAVAGIMSNIDNDSKESTSS
DLSPKDRIIIVANELPIRAQRKLESSTSTSTTHCCSSKGWTFSLDENSLL
LQLKDGLGSEEATTEVIYVGCLKEDIHPSEQEEVYQLLLENFKCVPTFLP
LDLYTRYYHGFCKQQLWPLFHYMLPLSPDLGGRFDRSLWQAYVSVNKIFA
DRIMEVINPEDDFVWIHDYHLMVLPTFLRKRFNRVKLGFFLHSPFPSSEI
YRTLPIREELLRALLNADLIGFHTFDYARHFLSCCSRMLGLTYESKRGYI
GLEYYGRTVSIKILPVGIHMGQLRSVLSLPETENKVKELIEEYSKKGRRM
LLGVDDMDIFKGITLKLLAMEQMLTQHPEWQGKVVLVQIANPARGKGKDV
KEMKAETYSTVKRINNTFGRPGYDPIVLIDAPLRFYERVAYYVVAECCLV
TAVRDGMNLIPYEYIVSRQGNEKLDKILKVENHHKSMLVVSEFIGCSPSL
SGAIRVNPWNVDAVADAMDSALEVAEPEKQLRHEKHYKYVSTHDVGYWAR
SFLQDLERSCGEHGRRRCWGIGFGLSFRVVALDQSFRKLSMEHIVSAYKR
TKTRAILLDYDDTLMPQGSIDKRPSSKSIEILNTLCRDKSNLVFIVSAKS
RETLSDWFSPCEKLGIAAEHGYFLRLRKDVQWENCVAAADCSWKQIAEPV
MELYTETTDGSTIEDKETALVWSYEDADPDFGSCQAKELLDHLESVLANE
PVTVKRGQNYVEVKPQGVSKGLIARRMLSMMQEKGTPPEFVLCIGDDRSD
EDMFEVICSSTEGPSIAPRAEVFACTVGQKPSKAKYYLDDTTEIVRLMHG
LASVSEQTMSAV
>BoTPS7a
MISRSYTNLLDLASGNFPVMGREPRRRLPRVMTVPGNVSEFDDDQAYSVS
SDNPSSVSSDRMIIVANRLPLKAERRNGSWSFTWDQDALYLQLKDGLPED
MEVLYVGSLSVDVESYEQDDVAQILLDKFKCVPTFLPPDLQSKFYDGFCK
RQLWPLFHYMLPFTADHGTRFDRSLWEAYVATNKLFFQKVIEVINPDDDY
VWIHDYHLMVLPTFLRRRFNRIRMGFFLHSPFPSSEIYRSLPVREEILKA
LLNSDLIGFHTFDYARHFLTCCSRMLGLEYQSKRGYIGLEYYGRTVGIKI
MPVGINMGRIQSVMRYSEEEGKVMELRKRYEGKTVLLGIDDMDIFKGINL
KLLAMEQMLNQHSNWRGRAVLVQIVNPARGKGIDIDEIRGEIEGSCKRIN
EEFGKPGYQPIVYIDTPVSVNEIIAYYHIAECVVVTAVRDGMNLTPYEYI
VCRQGLLGSESDFNGPKKSMLVASEFIGCSPSLSGAIRVNPWNVEATGEA
LNEALSMRDPEKQLRHEKHFRYVSTHDVAFWSRSFLQDLERICVDHFKKR
CWGMGISFGFRVVALDPNFRKLSIPCIVSDYKRAKSRAILLDYDGTLMPQ
NSINKAPSQEVLKFLNELCEDKKNSIFIVSGRGRESLGTWFSPCENIGIA
AEHGYFLKWPGNKEWETCGQSCDFGWMQIVEPVMKQYTEATDGSSIEIKD
SALVWQYRDADSGFGSLQAKEMLEHLESVLANEPVAVKSGHYIVEVKPQG
VSKGSVAEKIFSSMDEKGKPVDFVLCIGDDRSDEDMFEAIGNAMSKRLLC
DNALVFACTVGQKPSKAKYYLDDTMEVTSMLESLAEASEASNFSMRELDE
AL
>BoTPS7b
MISRSYTNLLDLASGNFPVMGRERSSRRLLPRVMTVPGNVSEFDDDDQAS
SDNPSSVSSDRMIIVANRLPLKAERLNGTWSFAWDQDSLYLQLKDGFPED
MEVLYVGSLNVDVVDSHEQEHVAQTLLEKFKCVPAFFPPDLRSKYYDGFC
KRQLWPLFHYMLPFSPANGGRFDRSMWEAYVAANKLFFQKVVEVINPDDD
FVWIHDYHLMVLPTFLRRRFNRIRMGFFLHSPFPSSEVYRSLPVREEILK
ALLNSDLIGFHTFDYARHFLTCCSRMLGLEYQSKRGYIGLEYHGRTVGIK
IMPVGIDMGRIQSVMRDSEEEGKVMELERRYQGKTVLLGIDDMDIFKGIN
LKLLAMEQMLKQHSTWRGKAVLVQIVNPARGKGIDIEKTRGEIEETCRRI
NEEFGYHQPIVYIDTPISITEINAYYHIAECVVVTAVRDGMNLTPYEYIV
CRQGAKKSVLVASEFIGCSPSLSGAIRVNPWNVEATGEALNEALSMSDGE
KRLRHEKHYRYVSTHDVAFWSRSFLQDLERICVDHFKKRCWGMGISFGFR
VVALDPNFRKLSIPLIVSDYKRAKSRGILLDYDGTLIPQNSINKAPSQEV
MNFLAALCEDKKNSVFIVSGRGRESLGEWFSPCRNIGIAAEHGYFLKWPG
SEKWETCGQGTDFGWMQIVEPVMKQYTESTDGSSIEVKDSALVWQYRDAD
PGFGSLQAKEMLEHLESVLANEPVAVKSGHYIVEVKPQGVSKGYVSEKIF
SSMAEEGKPVDFVLCIGDDRSDEDMFEAIGNAMSKNLLCGDALVFACTVG
QKPSKAKYYLDDTMEVRSMLESLAEASEASNFSMRELDDAL
>BoTPS9
MVSRSCANFLDLSSWDLLDFPQTQTQRALPRVMTVPGIVSELEGDGSSDV
NSSTGYHERKIIVANMLPLQTKKDSETGQWCFTWDEDSLLIQLKDGFPPD
TEFVYIGSLNADIAINEQEAVSQKLLSEFNCVPTFLPKEIQEKYYRGFCK
HHLWPLFHYMLPMFPDHGDRFDRRLWQAYVSANKIFSDRVMEVINPEDDY
VWIQDYHLMVLPTFLRKRFNRIKLGFFLHSPFPSSEIYRTLPVRDDILRG
LLNCDLIGFHTFDYARHFLSCCSRMLGLDYESKRGHIGLDYFGRTVFIKI
LPIGIHIGRLESVLNLSSTAAKMKEIQEQFKGKKLILGIDDMDIFKGISL
KLIAMEHLFETYWHMRGKVVLIQIVNPARASGKDVEEAKREIYVTAKRIN
ERYGSSGYQPVILIDRLVPRYEKTAYYAMADCCLVNAVRDGMNLVPYKYI
ICRQGTPGIDKAMGTSRDSPRTSMLVVSEFIGCSPSLSGAIRVNPWDVDA
VAEAVNLALKMSEAEKRLRHEKHYHYVSTHDVGYWAKSFLQDLERASQDH
YNKRCWGIGFGLSFRVLSLSPSFRKLSIDHIVSTYRKTETRAIFLDYDGT
LVPESSLVKTPTAEVLSVLKSLCEDPKNTVFIVSGRGWESLSDWLSPCEN
LGIAAEHGYFIRWSSKKEWETCYSSAEAEWKTIVEPVMRSYMDATDGSTI
EFKESALVWHHQDADPDFGSCQAKELLDHLESVLANEPVVVKRGQHIVEV
KPQGVSKGLAVEKVIHRMVENGNSPDMVMCIGDDRSDEDMFESILNTVTN
PDLPMRPEIFACTVGRKPSKAKYFLDDVSDVLKLLEGLGAASSRSKPEYG
QESSSSSSQTHVAFESII
>BoTPS10
MGSKSFGNLLDLASGDLLDIPHTPRALPRVMTVPGIIDGYGISDRDSDAI
SLPCRERKIVVANFLPLNCKKDLETGQWIFSLDNDSPMLHLKDGFSPETE
VIYVGSLKIDVDLSEQDEVSQTLFEEFGCVPTFLPQDVHKKFYLGFCKQQ
LWPLFHYMLPMCPDHGERFDRSLWQAYVSANKIFADKVMGAINLEEDCIW
IHDYHLMLLPTFLRRRFYRVKLGFFLHSPFPSSEIYRTLPVREKLLRGLL
NCDLIGFHTFDYARHFLSCCCRMLGLEYESKRGHIALDYLGRTVFLKILP
IGVQMGRLESVLNLPATAEKLKEIQEKYQGKKVILGVDDMDIFKGLSLKI
LAFEHLLQQYPSMLGKIVLIQIVNPARGSGKDVQEAKKETYYTVNRINER
YGSPGYEPVVLIDRPVPRFEKSAYYAMAECCIVNAVRDGMNLVPYKYTVC
RQGTPEMDKYMGLSDDSPPRTSTLVLSEFIGCSPSLSGAIRVNPWDVDAV
ADSMYSALTMPDSEKQLRHKKHYQYISTHDVAYWSHSFAQDLERACRDHY
SKRCWGVGWGLGFRLIALSPNFRRLSVEPTVSAYRRSSKRAIFLDYDGTL
VPETSIVKEPSADVMSALKALCNDPNNTVFIVSGRGKVSLSDWLAPCQNL
GIAAEHGYFTRWNESCDWETSGFSNDFEWKKIVEPIMRLYTETTDGSTIE
AKESALVWHHQDADRDFGSCQAKELLDHLESVLVNEPVVVNRGHQIVEVK
PQGVSKGLVTGKVLRRMLEEGNAPDFVVCIGDDRSDEEMFESITTTLSAQ
PSSEIFACTVGRKPSKAKYFLDEVSDVVKLLQGLANTSSSPKPSYPSHLG
VSFERVV
>TKY49247.1 TPS [Spatholobus suberectus]
MIGFRSDHKAGNKCNGNSNGVPDRIGRLVNGRELRKSSRAPLLNESPDSNNSSNVVTEYFEHDLRLREDNNSVASYVEQR
AAAAWGPSEGCQTEDGRPFRQRLLVVANRLPVSAIRKGEDSWSLEISAGGLVTALLGVKEFEARWIGWAGVNVPDEIGQK
ALTKALAEKRCIPVFLDEEIVHQYYNGYCNNILWPLFHYLGLPQEDRLATTRSFQSQFEAYQKANQMFADVVNKHYEEGD
VVWCHDYHLMFLPQCLKNYNPKMKVGWFLHTPFPSSEIHRTLPSRSELLHAVLAADLVGFHTYDYARHFVSACTRILGLE
GTPEGVENQGKMTRIAAFPIGIDSERFIRALDLPQVKDHIKELQERFKGRKVMLGVDRLDMIKGIPQKILAFEKFLEENR
DWHDKVVLLQIAVPTRTDVPEYQKLTSQVHEIVGRINGRFGSLTTVPIHHLDRSLDFHALCALYAVTDVALVTSLRDGMN
LVSYEFVACQDKKKGVLILSEFAGAAQSLGAGAILVNPWNITEVAAAIAKALKMPSMEREKRHKHNFDHVKTHTAQEWAE
TFVSELNDTVVEAQLRTKQVPPRLPTNTAVEHYLQSNNRLLILGFNGTLTEPVERKGDQYKEMELTVHPELKQPLAELCG
DPKTTVVVLSGSGRTVLDENFKGYDIWLAAENGMFLKPSKGEWMTTMPEQLNMEWVDSVKHVFEYFTERTPRSYFEEREA
SLVWNYRHADVEFGRLQARDMLQHLWTGPISNASVEVVQGSRSVEVRAANVTKGAAIDRILGEIVHSKPMKTPIDYVLCI
GHFLTKDEDIYAFFEPEPSSIGVGPPRGKVTEGVKFHVERISQLKIPAGKNGAKSSQNKGQRPVSNSEKKTTNHVCRAPR
RPAAEKISWNVLDLKKENYFSCAVGRTQTNARYTLGSSDEVVAFLKELADASPRSFV
>XP_023737352.1 TPS [Lactuca sativa]
MHADDYKNTSAILRTRLERLLKERELRKSSRSTQTDDFHGNDNSSNNNNNNNTIGNRKIFSTGTHPDEELRIHPPTNSQR
LLVVANRLPVSATRKGDASWQLEMSVGGLVSALLGITEFETRWIGWAGVNVTNEIGKKSLTKALADKRCVPVFLDEDLVN
LYYNGYCNNILWPLFHYLGLPQEDHLATTRSFQSQFDAYKKANQLFADVVSEHYIEGGVIWCHDYHLMFLPKYLKERNNK
MKVGWFLHTPFPSSEIQRTLPSRSELLRAVLVADLVGFHTYDYARHFVSACTRILGLEGTPDGVEDQGKLTRVAAFPIGI
DPGRFIRAIQLPQIKEHIKELEERFAGRKVTLGVDRLDMIKGIPQKILAFEKFLEENPDWHDKVVLLQIAVPTRTDVPEY
QKLTCQVHEIVGRINGRFGSLTTVPIHHLDRSLDFHGLCALYAITDVALITSLRDGMNLVSYEFVACQASKKGVLILSEF
AGAAQSLGAGAILVNPWNITEVASSIGYALNMPAEEREKRHHHNFVHVTSHTSQEWAETFVSELNDTIVEAQLRIRQIPP
LLETNEAVDRYLDSNNRLLILGFNSTLTEPMDTGRQFDQFKEMEPRLHPEAKEALKRLCDDPKTTVVILSGSHHSVLDKN
FGELNIWLAAEHGVFLRTPNKKWTRNMPQVHMDWVDSVKHVFEYFTERTPRSQFELRETSLVWNYKYADIEFGRLQAKDM
LQHLCTGPISNASVEVVQGGRSVEVRTTGVTKGAGIKRILGQVIHYKDTREPIDYVLCVGHFLPKDEDLYTFFEPEPPTP
VRSNATPSILDLNSNNYFSCSVKRKRSSARYLLSSSADVVSLLKQMADVL
>KAG2372349.1 TPS [Vigna angularis]
MVGFQSDHKPGNKYNGNSNIIPDRVERLMRRRELFKSSKASLLNEAPDSNNNNNNVITEYFEHDPRLREDNNSAASYERL
LEGVAAAVRGEREDGKPFKQRLLVVANRLPVSAIRKGEDSWSLEISAGGLVSALLGVKALEARWIGWAGVNVPDEIGQKA
LTKALAEKRCIPVFLDEEIVHQYYNGYCNNILWPLFHYLGLPQEDRLATTRSFQSQFEAYQKANQMFADVVNKHYEEGDV
VWCHDYHLMFLPQCLKNYNPKMKVGWFLHTPFPSSEIHRTLPSRSELLHAVLAADLVGFHTYDYARHFVSACTRILGLEG
TPEGVENQGKLTRVAAFPIGIDSERFKRALDLPQVKGHIKELQERFKGRKVMLGVDRLDMIKGIPQKILAFEKFLEESPD
WRDKVVLLQIAVPTRTDVPEYQKLTSQVHEIVGRINGRFGTLATVPIHHLDCSLDFHKLCALYAVTDVALVTSLRDGMNL
VSYEFVACQDKKKGVLILSEFAGAAQSLGAGAILVNPWNITEVAAAIAKALNMKSEEREKRHKHNFKHVTTHTAQEWAET
FVSELNDTIDEAQLRTKQVPPRLPTETAVERYLQSNNRLIILGFNGTLTVPVERKGDQYQETELTVHPELKQPLAELCSD
PKTTVVVLSGSGRPVLDQNFKEYDIWLAAENGMFLNPSKGEWMTTMPEQLNMEWVDSVKHVFDYFTDRTPRSHIEERDAS
LVWSYRHSDVEFGRLQARDMLQHLWTGPISNASVEVVQGSRSVEVRAANVTKGAAIDRILGEIVHSKSMTTPIDYVLCIG
HFLTKDEDIYAFFEPELPSIGVGLPRSKVTEGVKFPAERISSLKIPASKSGAAKSSQNKGQRVVPNSEKKTNNHVCRAPR
RPAPEKISWNVLDLKKENYFSCAVGRTQTNARYTLGSPDEVVAFLKELVNSSPYSYV
>XP_006592950.1 TPS [Glycine max]
MVGFQSDHMPGNKCNGNSNSFPVPDRHERLMRGRELRKSSRASPDSNSISNVGSEIFEHDLRLREDNNSAAPIVERYLEE
VAAAAAAARGERKDGRPFRQRLLVVANRLPVSAIRKGEDSWSLEISAGGLVSALLGVKEFEARWIGWAGVNVPDEIGQKA
LTKALAEKRCIPVFLDEEIVHQYYNGYCNNILWPLFHYLGLPQEDRLATTRSFQSQFEAYQKANQMFADVVNKHYEEGDV
VWCHDYHLMFLPQCLKNYNHKMKVGWFLHTPFPSSEIHRTLPSRSELLHAVLAADLVGFHTYDYARHFVSACTRILGLEG
TPEGVENQGKLTRVAAFPIGIDSERFIRALDLPQVKDHIKKLQERFNGRKVMLGVDRLDMIKGIPQKILAFEKFLEENPG
WHDKVVLLQIAVPTRTDVPEYQKLTSQVHEIVGRINGRFGTLTAVPIHHLDRSLDFHALCALYAITDVALVTSLRDGMNL
VSYEFVACQDKKKGVLILSEFAGAAQSLGAGAILVNPWNITEVATAISKALNMPSAEREKRHKHNYEHVKTHTAQEWAET
FVSELNDTVVEAQIRTNQVPPRLPTETAVECYLQSNNRLLILGFNGTLTEPIEREGDRFKERELTVHPELKQPLAELCSD
PKTTVVVLSGSCRTVLDENFKEYDIWLAAENGMFLNPSKGEWMTTMPEQLNMEWVDSVKHVFDYFTDRTPRSYFEEREAS
LVWSYRHADVEFGRLQARDMLQHLWTGPISNASVEVVQGSRSVEVRAANVTKGAAIDRILGEIVHSKSMTTPIDYVLCIG
HFLTKDEDIYAFFEPELPRSKVTEGVKFPVERVSSSQNKGQRPVSNSEKKTNNHVCRLPRRPAPEKISWNVLDLKKENYF
SCAVGRTQTNARYTLASPDEVVAFLKELHTLSQS
>XP_028203310.1 TPS [Glycine soja]
MPGNKYNGNSSNIPTSRLERLLRDRELRKSGRASENNGEAMEEEVVRLREEESAAEAATKGAGGGEERQETKPFRQRLLV
VANRLPVSAVRKGEDAWSLEMSAGGLVSALLGVKEFEAKWIGWAGVNVPDEIGQKALTKALAEKRCIPVFLDEEIVHQYY
NGYCNNILWPLFHYLGLPQEDRLATTRSFQSQFEAYEKANQMFADVVNRHYEEGDVVWCHDYHLMFLPKCLKTHNKKMKV
GWFLHTPFPSSEIHRTLPSRSELLHSVLAADLVGFHTYDYARHFVSACTRILGLEGTPYGVEYQGKLTRVAAFPIGIDSE
RFIRALDLPPVQDHIKELQERFKGRKVMLGVDRLDMIKGIPQKILAFEKFLEENAYWRDKVVLLQIAVPTRTDVPEYQKL
TSQVHEIVGRINGRFGTLTAVPIHHLDRSLDFHALCALYAVTDVALVTSLRDGMNLVSYEFVACQEKKKGVLILSEFAGA
AQSLGAGAILVNPWNITEVAAAIARALNMPSAEREKRHKHNFNHVISHTAQEWAGTFVSELNDTVIEAQLRTRQVPPRLP
TKTAIESYQQSTNRLLILGFSGTLTEPVEKTGDQIKEMELKVHPKLRQPLTALCSDPNTTVVVLSGSGRQVLDDNFKEYD
MWLAAENGMFLHPSKGEWMTTMPEHLNMEWVDSVKHVFEYFTERTPRSHFVFEERETSLVWNYKYSDVEFGKLQARDMLQ
HLWTGPISNASVEVVQGSRSVEVRAVGVTKGAAIDRILGEIVHSKSMTSPIDYVLCIGHFLGKDEDLYSFFEPDLPSIGV
GLPRSKVTTDGVKFPVERKPSLNVPATKSGPKSFPNKAQRPVSNSEKKTNNHICSTPRRPAPEKESWNVLDLKKENYFSC
AIGRTRTNARYILDSSDDVVSFLKELAVASSRLYH
>GAQ82083.1 TPS [Klebsormidium nitens]
MPYSLNLQRPPEKVRAGWEGDDSLDPGTPRRRFSLSTPEHFRTTMHRGASFSGDDTLRVLSQQAGGAAPSPGRGKDMNLT
PSFSSSRVERLLRERQLRRSGSAFQLGDESVESDFGLTSRQGSFDGSVTSISEKQASPVLPAQRLMVVANRLPVSATRRP
DGSWQLDLSAGGLVSALLGVKQNFETRWIGWPGLYVPDEAGRKSLQKALADKGCVPVFLDENTVDQYYNGYCNNVLWPLF
HYIGLPTEDRLAATRSLQSQWAAYKRANEQFADTVLSQYQEGDVVWCHDYHLMLLPSYLKNHHTQMKVGWFLHTPFPSSE
IYRTLPLRSEILRGVLAADLIGFHTYDYARHFVSACTRILGLEGTPDGVEDSGSVTRVAAFPIGIDPDRFTQALETDVVK
THIAELKARFAGRKVMLGVDRLDMIKGIPQKLLAFEKFLEENPDWINKVLLVQIAVPSRTDVPEYQKLTSLVHEIVGRIN
GRFGTLTTVPIHHLDRSLAFHELCALYAITDVALVTSLRDGMNLVSYEYVACQNERKGVLILSEFAGAAQSLGAGAILVN
PWNVSDVAASIEDALTMSEAERAERHKHNFQHVTVHTAQAWADTFVSELNDTLVEAELRTLKIPPLLSPMRATEAFRASQ
NRLIVLGWTSTLTASTEAPRRRHPDQIKEMKVRLHPTARECLRVLCADPHTTVVVLSGSDRQALDEAFGDELDIWLAAEN
GMFLRHSSTKRDWINVMPEHMNMDWMESVQMVFDYFCERTPRSYVETRETSLVWNYKFADVEFGRVQARDMLQHLWTGPI
SNAAVDVVQGSKSVEVRPVGVSKGAAIERIVTEIANKKPLPTPVDFVLCIGHFLSKDEEIYTFFEPDEPEPAPDPPPEAS
TSDAAHADPSFHRPPPSAAMPITEPPPPAHGPPYSHHLQHKSRRKTSGEKSRRGDKGKGHPGSALTRFPSSPDRTNGDGG
AVGSPGQAAAVRRRWSWDGELDHALLDLKDDHYFSCAVGRKRSVARYSLPNSDEVAGLLRVLVETLDPGHHFEVYEELRR
VESMERIMSSDQLSRMDNLHIREPIPEVAHA
>XP_018455901.1 TPS [Raphanus sativus]
MPGNKYNLSSSHIPLSRTERLLRERELREKRRSNRALNPNDCSENSENDLQRLEGDSSRQQYVEQYLEGAAAAMAHDDVC
ERQEVRPYNRQRLLVVANRLPVSAVRRGEDSWSLEISAGGLVSALLGVKEFEARWIGWAGVNVPDEVGQKALTKALAEKR
CIPVFLDEEIVHQYYNGYCNNILWPLFHYLGLPQEDRLATTRSFQSQFTAYKKANQMFADVVNEHYEEGDVVWCHDYHLM
FLPKCLKEYNSKMKVGWFLHTPFPSSEIHRTLPSRSELLRSVLAADLVGFHTYDYARHFVSACTRILGLEGTPEGVEDQG
RLTRVAAFPIGIDSERFIRALEVPDVIQHMKELKERFAGRKVMLGVDRLDMIKGIPQKILAFEKFLEENASWRDKVVLLQ
IAVPTRTDVSEYQKLTSQVHEIVGRINGRFGTLTQVPIHHLDRSLDFYALCALYAVTDVALVTSLRDGMNLVSYEFVACQ
EAKKGVLILSEFAGAAQSLGAGAILVNPWNITEVAASIGQALNMSPEEREKRHRHNFHHVKTHTAQEWAETFVSELNDTV
IEAQLRISKVPPELPQDDAIRRYSKSNNRLLILGFNATLTEPVDNQGRRGDQIKEMDLNLHPELKGPLKALCSDPSTTIV
VLSGSSRSVLDKNFGEYDMWLAAENGMFLRLTNGEWMTTMPEHLNMEWVDSVKHVFKYFTERTPRSHFETRDTSLIWNYK
YADVEFGRLQARDLLQHLWTGPISNASVDVVQGSRSVEVRAVGVTKGAAIDRILGEIVHSKSMTTPIDYVLCIGHFLGKD
EDVYTFFEPELPSDIIPAIARSRPSSDSGTTKSSSGGGGDRRPPSKSTHNNNNNNNKSSSKSSSSHSNNHHNNKASSQRS
LQTATTTERKSGGSSSNNHSLGNSRRPSPEKISWNVLDLKGENYFSCAVGRTRTSARYLLGSPDDVVCFLEKLADTSLP
>XP_014523164.1 TPS [Vigna radiata var. radiata]
MVGFQSDHKPGNKYNGNSNIIPDRVERLMRRRELFKSSKASLLNEAPDSNNNNNNVITEYFEHDPRLREDNNSAASYERL
LEGVAAAVRGEREDGRPFKQRLLVVANRLPVSAIRKGEDSWSLEISAGGLVSALLGVKALEARWIGWAGVNVPDEIGQKA
LTKALAEKRCIPVFLDEEIVHQYYNGYCNNILWPLFHYLGLPQEDRLATTRSFQSQFEAYQKANQMFADVVNKHYEEGDV
VWCHDYHLMFLPQCLKNYNPKMKVGWFLHTPFPSSEIHRTLPSRSELLHAVLAADLVGFHTYDYARHFVSACTRILGLEG
TPEGVENQGKLTRVAAFPIGIDSERFIRALDLPQVKGHIKELQERFKGRKVMLGVDRLDMIKGIPQKILAFEKFLEESPD
WRDKVVLLQIAVPTRTDVPEYQKLTSQVHEIVGRINGRFGTLATVPIHHLDCSLDFHKLCALYAVTDVALVTSLRDGMNL
VSYEFVACQDKKKGVLILSEFAGAAQSLGAGAILVNPWNITEVAAAIAKALNMKSEEREKRHKHNFKHVTTHTAQEWAET
FVSELNDTIDEAQLRTKQVPPRLPTETAVERYLQSNNRLIILGFNGTLTVPVERKGDQYQETELTVHPELKQPLAELCSD
PKTTVVVLSGSGRPVLDQNFKEYDIWLAAENGMFLNPSKGEWMTTMPEQLNMEWVDSVKHVFDYFTDRTPRSHFEEREAS
LVWSYRHSDVEFGRLQARDMLQHLWTGPISNASVEVVQGSRSVEVRAANVTKGAAIDRILGEIVHSKSMTTPIDYVLCIG
HFLTKDEDIYAFFEPELPSIGVGLPRSKVTEGVKYPAERISSLKIPASKNGAAKSSQNKGRVVPNSERKTNNHVCRAPRR
PAPEKISWNVLDLKKENYFSCAVGRTQTNARYTLGSPDEVVAFLKELVNASPYSYV
>XP_042752654.1 TPS[Lactuca sativa]
MQKLNSSDEISILEHDLAELKKSNRLVDDNNNTSTILKTRLERLLKERELRKSLKSCNDQDVIVNSIVDDQNQIITPLKD
NFPTQEELVKGLKVSKLINNENERQDRSPFKQRLLVVANRLPVSAVRKGDASWHLEVTVGGLVSALLGITDFEAKWIGWP
GVTLRDEIGRKSLTEALAEKRCVPVFLDENLVNLYYNGYCNNILWPLFHYLGIPQEDSLATIWSFQSQFEAYKKANQLFA
DVVKEHYQDGDIVWCHDYHLMFLPKCLKEQNANIKVGWFLHTPFPSSEIYRTIPSRSELLIAVLAADVVGFHTYDYARHF
VSACTRILGLEGTPEGVEDQGRLTRVAAFPIGIDSDRFVKAIQLPQVKNHIKEFHERFDGRKVMLGVDRLDMIKGIPQKL
LAFEKFLEDNPNWQDKVVFVQIAVPTRTDVPEYQKLTCQVHEIVGRINGRFGTLTTVPIHHLDRSFDHHALCALYAITDV
ALITSLRDGMNLVSYEFVACQASKKGALILSEFAGAAQSLGAGAILVNPWNVTEVASAIAYALNMPSEEREKRHHHNYVH
VTTHTSQDWAETFISELNDMVVEAQLRTTQIPPLLQTEHVIERYMRSNNRLLILGFNVTLTEPVNADRRVDQFKEMESKL
HPELKEPLKRLCNDPKTTVVVLSGSHRSVLDKNFDEYNIWLAAEHGVFVRTGNKKWLQNLAENIHMDWIESVKHVFEYFT
ERTPRSYFELRETSVVWNYKYADIEFGRLQAKDMLQHLWTGPISNASVEVVQGGRSVEVRAHGVTKGSGISGILGQVIHD
KNMKDPIDYVLCVGHFLPKDEDIYTFFEPELPVATPTPTHSSLGSPGNGFSPNHSARRTGSGSGSRSGGYFVSASDSEDD
DSNGKRSSSTTMDVHKGPSVLDLQGDNYFSCAVGRKRSTARYLLNSSADVATLLKKLAD
>XP_050872778.1TPS [Pisum sativum]
MPGNKYNGDSNHIPGRVERLLRDRELRKRGSENNDYLEQDQEKDDVEKLSSSSLITERRQQEGDDAVGKYGSSNRQRLLV
VANRLPVSAIRKGEDCWSLEISAGGLVSALLGVKEFEARWIGWAGVNVPDVVGQKALTKALAEKRCIPVFLDEEIVHQYY
NGYCNNILWPLFHYLGLPQEDRLATTRSFQSQFVAYEKANQMFADVVNQHYEEGDVVWCHDYHLMFLPKCLKKYNSKMKV
GWFLHTPFPSSEIHRTLPSRSELLHSVLAADLVGFHTYDYARHFVSACTRILGLEGTPYGVEHQGKLTRVAAFPIGIDSE
RFIRALDLPQVQEHIKELQERFKGRKVMLGVDRLDMIKGIPQKILAFEKFLEENAYWRDKVVLLQIAVPTRTDVPEYQKL
TSQVHEIVGRINGRFGSLTTVPIHHLDRSLDFHELCALYAVTDVALVTSLRDGMNLVSYEFVACQEKKKGVLILSEFAGA
AQSLGAGAILVNPWNITEVATAIARALNMHPSEREKRHKHNFLHVKSHTAQEWAGTFVSELNDTVIEAQLRTRQVPPRLP
TEIAIRRYRHSTNRLLILGFNGTLTEPVEKTGDQIKEMELKVHPELRQPLTALCNDPNTTVVVLSGSGRKVLDDNFKEYD
LWLAAENGMFLQPSKGEWMTTMPEHLNMEWVDSVKHVFEYFTERTPRSHFDFEERETSLVWNYKYADVEFGKLQARDMLQ
HLWTGPISNSSVEVVQGSRSVEVRAVGVTKGAAIDRILGEIVHSKSMTSPIDYVLCIGHFLGKDEDLYTFFEPELPSIGV
GLPRSNKLPTEAVKFSVEKKPALKIPASSKNGAKSSSSQNKAQKAVSNSDQKKTNNQICSSLRRPAPENISRNVLDLKKE
NYFSCAVGRSRTNARYTLASPDHVVEFLMELADALPRSC
>XP_027928574.1 TPS [Vigna unguiculata]
MVGFHSDHKAGNKFNGNSNIIPDRVERLMRRRELFKSSKASLLNEAPDSNNNNNNVITEYFEHDPRLREDNNSAASYERL
LEGVAAAVRGEREDGRPFKQRLLVVANRLPVSAIRKGEDSWSLEISAGGLVSALLGVKALEARWIGWAGVNVPDEIGQKA
LTKALAEKRCIPVFLDEEIVHQYYNGYCNNILWPLFHYLGLPQEDRLATTRSFQSQFEAYQKANQMFADVVNKHYEEGDV
VWCHDYHLMFLPQCLKNYNPKMKVGWFLHTPFPSSEIHRTLPSRSELLHAVLAADLVGFHTYDYARHFVSACTRILGLEG
TPEGVENQGKLTRVAAFPIGIDSERFIRALDLPQVKGHIKELQERFKGRKVMLGVDRLDMIKGIPQKILAFEKFLEENPD
WRDKVVLLQIAVPTRTDVPEYQKLTSQVHEIVGRINGRFGTLATVPIHHLDCSLDFHKLCALYAVTDVALVTSLRDGMNL
VSYEFVACQDKKKGVLILSEFAGAAQSLGAGAILVNPWNITEVAAAIDKALNMKSEEREKRHKHNFKHVTTHTAQEWAET
FVSELNDTIDEAQLRTKQVPPRLPMETAVERYLQSNNRLIILGFNGTLTVPVERKGDQYQETELTVHPELKQPLAELCSD
PKTTVVVLSGSGRPVLDQNFKEYDIWLAAENGMFLNPSKGEWMTTMPEQLNMEWVDSVKHVFDYFTDRTPRSHFEEREAS
LVWSYRHSDVEFGRLQARDMLQHLWTGPISNASVEVVQGSRSVEVRAANVTKGAAIDRILGEIVHSKSMTTPIDYVLCIG
HFLTKQDEDIYAFFEPELPSIGVGLPRSKVTEGVKFPAERISSLKIPASKNGAAKSSQNKGQRVVPNSERKTNNHVCRAP
RRPAPEKISWNVLDLKKENYFSCAVGRTQTNARYTLGSPDEVVSFLNELVNASPYSYV
>XP_027344042.1 TPS [Abrus precatorius]
MVGFQSDRMPGNMYNGNSNSFPGRVERLVKGRELRKSSRASLSNESLDSNNCSNVVAEYFEHDLRLREDNNTSASNAERF
LEGAARVLSEGCEREDGKPFRQRLLVVANRLPVSAIRKGEDSWSLEISAGGLVSALLGVKEFEARWIGWAGVNVPDEVGQ
KALTKALAEKRCIPVFLDEEIVHQYYNGYCNNILWPLFHYLGLPQEDRLATTRSFQSQFEAYQKANQMFADVVNKHYEEG
DVVWCHDYHLMFLPQCLKNYNRKMKVGWFLHTPFPSSEIHRTLPSRSELLHAVLAADLVGFHTYDYARHFVSACTRILGL
EGTPEGVENQGKLTRVAAFPIGIDSERFIRALDLPEVKDHITELKERFKGRKVMLGVDRLDMIKGIPQKILAFEKFLEEN
RDWRDKVVLLQIAVPTRTDVPEYQKLTSQVHEIVGRINGRFGTLTTVPIHHLDRSLDFQALCALYAVTDVALVTSLRDGM
NLVSYEFVACQDKKKGVLILSEFAGAAQSLGAGAILVNPWNITEVAAAIAKALNMQSSEREKRHRHNFHHVKTHTAQEWA
ETFVSELNDTVVEAQLRTKQVPPRLPTKIAIERYLHAKNRLLILGFNGTLTEPVERKGDQYKEMELTVHPELKQPLTELC
SDPNTTVVVLSGSCRTVLDENFKEYDIWLAAENGMFLNPSKGEWMTTMPEQLNMEWVDSVKHVFEYFTERTPRSHFEERE
ASLVWNYRHADVEFGRLQARDMLQHLWTGPISNASVEVVQGSRSVEVRAANVTKGAAIDRILGEIVHSKSMTTPIDYVLC
IGHFLAKDEDIYAFFEPELPSVGMGLPRSKGTDGVKFPVERISSLKIPASTNGAKSSQNKGQRSVSNSEKKATNHICRAQ
RRPAPEKISWNVLDLKKENYFSCAVGRTQTNARYTLGSSDDVVAFLKEMADASQSSFL
>KAI8010501.1 TPS [Camellia lanceoleosa]
MPGNKYNGYPAIPTNRVERLLRDRELRKSNRASHSNEATENNKGNELRLREGDNFGASSYVEQYLEGALAAQALGEGWER
PDGRPFRQRLLVVANRLPVSAVRRGEESWSLEISGGGLVTALLGVKEFEARWIGWAGVNVPDEAGQRALTKALAEKRCIP
VFLDEDIVHQYYNGYCNNILWPLFHYLGLPQEDRLATTRSFQSQFAAYMKANKMFADVVNQHYEEGDVVWCHDYHLMFLP
KCLKDHNSKMKVGWFLHTPFPSSEIHRTLPSRKELLHAVLAADLVGFHTYDYARHFVSACTRILGLEGTPEGVEDQGRLT
RVAAFPIGIDSDRFIRALEVPQVQDHIKELKDRFAGRKVMLGVDRLDMIKGIPQKILAFEKFLEENPNWRDKVVLLQIAV
PTRTDVPEYQKLTSQVHEIVGRINGRFGTLTAVPIHHLDRSLDFHALCALYAVTDVALVTSLRDGMNLVSYEFVACQDAK
KGVLILSEFAGAAQSLGAGAILVNPWNITEVASSIGQALNMSAEEREKRHRHNFMHVTTHTAQEWAETFVSELNDTVVEA
QLRIRQVPPLLPVKDAIKHYLQSNNRLLILGFNATLTETVDTPGRRGGDQIREMELKLHPELKESLTALCSDPKTTIVVL
SASGRRVLDENFGEYNMWLAAENGMFLRFTKGEWMTTMPEHLNMEWVDSVKHVFEYFTERTPRSHFEPRETSLVWNYKYA
DPEFGKLQARDMLQHLWTGPISNASVDVVQGSRSVEVRAVGVTKGAAIDRILGEIVHSKSISTPIDYVLCIGHFLGKDED
VYTFFEPELPSDTIGIPRTKITDTVKLSGERRPPLKLPASKSGSKSSSQNKTQRPLPNSDKKTNNHVCGSGRRPLPEKMS
WNVLDLKGENYFSCSVGRTRTNARYLLSSSGDVVAFMKELARLSVSSATLSR
>KAE9590576.1 TPS [Lupinus albus]
MVGFQGEHMNGNMYNSNNSSSFPGRVERLVRGRKLRKNSKASLSNESPDNNNNDNNNNVITNGVTESLDHELRLREANSS
THTSHFERFLEGAAAARDFTDGYEREDGKPFRQRLLVVANRLPVSAVRKGEDSWSLEISAGGLVSALLGVKEFEAKWIGW
AGVNVPDEIGQEALTKALAEKRCIPVFLDEEIVHQYYNGYCNNILWPLFHYLGLPQEDRLATTRSFQSQFAAYQKANQMF
ADVVNEHYEEGDVVWCHDYHLMFLPQCLKNHNSKMKVGWFLHTPFPSSEIHKTLPSRSELLHAVLAADLVGFHTYDYARH
FVSACTRILGLEGTPEGVEDQGKLTRVAAFPIGIDSARFIRALYLPQVQEHIKELQERFKGRKVMLGVDRLDMIKGIPQK
ILAFEKFLEENAYWRDKVVLLQIAVPTRTDVPEYQKLTSQVHEIVGRINGRFGSLTAVPIHHLDRSLDFHALCALYAITD
IALVTSLRDGMNLVSYEFVACQDKKKGVLILSEFAGAAQSLGAGAILVNPWNITEVAAAIAKALNMPSAEREKRHRHNFH
HVKTHTAQEWAEIFVSELNDTVVEAQLRTKQVPPRLPTKTAIECYLQSTNRLLILGFNGTLTEPVERKGDQYKEMEPTVH
LELKQPLIELCRDPKTTVVVLSGSGRTVLDENFKEYDMWLAAENGMFLKPSKGEWMTTMPEQLNMEWVDSVKPVFEYFTE
RTPRSHFEERDASLVWNYKHADVEFGRVQARDMLQHLWTGPISNAPVEVVQGSRSVEVRAAGVTKGAGIDRILGEIIHNK
SMTTPIDYVLCVGHFLTKDEDIYAFFEPELPSSGVSLPRNKATEGAKFTAERISPMKTPTHKNGLKSLQNKAQRPHANAE
KKQTNHITRPPKRPTHEKTSWNVLDLKKENYFSCAVGRTQTNARYTLGSSDDVVSFLKEMAAASSNSSFLV
>XP_050371113.1 TPS [Potentilla anserina]
MPGNKYNGNSAHIPNRVERLLRERELRKHSRASSQLNEANDNNRVTLPSDHEREEENLRNSLIEKYLEGAAAARALNEGH
EKHEARPLRQRLLVVANRLPVSAVRRGEDSWSLDISAGGLVSALLGVKEFEARWIGWAGVNVPDEIGQQALTKALAEKRC
IPVFLDEEIVHQYYNGYCNNILWPLFHYLGLPQEDRLATTRSFQSQFSAYKKANQMFADVVNAHYEEGDVVWCHDYHLMF
LPKCLKEYNSKMKVGWFLHTPFPSSEIHRTLPSRSELLRSVLAADLVGFHTYDYARHFVSACTRILGLEGTPEGVEDQGK
LTRVAAFPIGIDSDRFIRALEVPQVQEHIRELKERFAGRKVMLGVDRLDMIKGIPQKILAFEKFLEENPTWRDKVVLLQI
AVPTRTDVPEYQKLTSQVHEIVGRINGRFGSLTAVPIHHLDRSLDFHALCALYAVTDIALVTSLRDGMNLVSYEYVACQD
AKRGVLILSEFAGAAQSLGAGAILVNPWNITEVANSIAQALNMSSEEREKRHRHNFLHVTTHTAQEWAETFVSELNDTVV
EAQLRTRQVPPPLPNREAIQCYMRASNRLLILGFNATLTEPVDTPERRGDQIKEMELKLHPDLIEPLTAVCNDPNTTIVV
LSGSDRAVLDENFGDLDMWLAAENGMFLRPTKGEWMTTMPEHLNMEWVESVKHVFEYFTERTPRSHFELRETSLVWNYKY
ADVDFGRLQARDMLQHLWTGPISNASVDVVQGSRSVEVRAVGVTKGAAIDRILGEIVHSKCMTNPIDYVLCIGHFLGKDE
DVYTFFEPDLPTDNISLPRSKITDGLKLPSERRSSLKLPANKSGSKSSQNKTQRSLSNPVKKAVVNHNAGNVRSPSPDKT
SWNVLDLKKENYYSCSVGRTRTNARYLLQSSDDVVSFLKELADASSD
>CAA0808725.1 TPS [Striga hermonthica]
MPGNKFVDNEKVLDTRVGRLLRERELRRSTRAPFFADGFDGWRGIEAPENNISGASSYVEQYIEAAVQALNEGWDKPEGR
PIKQRLLVVANRLPVSAVRTGEDSWSLEISAGGLVSALLGVKEFEARWIGWAGVNVPDEIGQKALTRALAEKRCIPVFLD
EEIVHQYYNGYCNNILWPLFHYLGLPQEDRLATTRSFQSQFAAYQKANQMFADVVHTHYEEGDVVWCHDYHLMFLPKCLK
DYNSEMKVGWFLHTPFPSSEIHRTLPSRSELLRAVLAADLVGFHTYDYARHFVSACTRILGLEGTPEGVEDQGRLTRVAA
FPIGIDSERFIRALEVPQVKDHIKELKERFSGRKVMLGVDRLDMIKGIPQKILAFEKFLEENPYWRDKVVLLQIAVPTRT
DVPEYQKLTSQVHEIVGRINGRFGTLTAVPIHHLDRSLDFHALCALYAVTDVALVTSLRDGMNLVSYEFVACQDSKKGVL
ILSEFAGAAQSLGAGAILVNPWNITEVAAAIGQALNMTAEEREKRHRHNFEHVTTHTAQQWAEFFVSELNDTVIEAQQRI
RKNPPPLVFSDAINRFLQSNNRLLILGFNATLTEPIETPGRRGDQIKEMELKLHPELREPLTMLCSDPNTTIVVLSGSDR
SVLDDNFGDYNMWLAAENGMFLRSTKGEWMTTMPEHLNMEWVDSVKHVFEYFTERTPRSHFERRETSLVWNYKYADVEFG
RLQARDMLQHLWTGPISNSSVDVVQGSRSVEVRAVGVSKGAGIDRILGEIVHSKAICTPIDYVLCIGHFLGKDEDVYTFF
EPELPPDNLGLSRSKLTDAIKLSVDKRQSPKLPSGRTNSKAYQTKSHQNHCPNSDKRSTTSNGKRSSSENTSWNVLDLKK
ENYFSCAVGRTRTNARYLLNSSDDVVAFLKELTQAAFTN
>XP_034679238.1 TPS [Vitis riparia]
MPGNKYNGISSVVPTSRVERLLRDRELRKSSRASHPNEATDTNRGTELLEHEGDNLGSSHVEQHSETAAIRGVLSEECEK
QETRPARQRLLVVANRLPVSAIRRGEESWSLEISAGGLVSALLGVKEFEARWIGWAGVNVPDEAGQRALTKALAEKMCIP
VFLDEDIVHQYYNGYCNNILWPLFHYLGLPQEDRLATTRSFQSQFAAYKKANQMFADVVNKHYEEGDVVWCHDYHLMFLP
KCLKKYNSEMKVGWFLHTPFPSSEIHRTLPSRSELLHSVLAADLVGFHTYDYARHFVSACTRILGLEGTPEGVEDQGRLT
RVAAFPIGIDSHRFIRALDAPQVQDRINELKRTFTGRKVMLGVDRLDMIKGIPQKILAFEKFLEENSEWQQKVVLLQIAV
PTRTDVPEYQKLTSQVHEIVGRINGRFGTLTAVPIHHLDRSLDFYALCALYAVTDVALVTSLRDGMNLVSYEFVACQESK
KGVLILSEFAGAAQSLGAGAILVNPWNITEVASSIAQALNMPPEEREKRHKHNFEHVKNHTAQEWAETFVSELNDTVVEA
DLRKRKVPPRLTPENAIKCYLQSNNRLLILGFNVTLTEPVDTPGSRGGDQIKEMDLKLHPELKGPLTALGNDPKTTIVVL
SGSDRTVLDDNFGEFDMWLAAENGMFLRHTKGEWMTTMPEHLNMEWVDSVKHVFEYFTERTPRSQLQKRETSLVWNYKYA
DAEFGKLQARDMLQHLWTGPISNASVDVVQGSRSVEVRAVGVTKGAAIDRILGEIVHNKSMTSPIDYVLCAGHFLGKDED
VYTFFEPELPSDNISMAKSRAIDAFKLSGERKSSLKLPANKSGSKSSHGKTQRPLPNPDKKTPDHSSGSGSGRRPSPEKT
SWNVLDLKGENYFSCAVGRTRTKARFTFGSSDEVVSFLKELAGAKSSF
>XP_047182748.1 TPS [Vigna umbellata]
MPGNKYPGNSNQIPGRVERLLRERELRKSGRVIQLKEGNEVNGSSGEAFEKEKARLREEVSDAGDGVEGSRVRKGVGEER
HETKPFRQRLLVVANRLPVSAVRKGEDAWSLEISAGGLVSALLGVKEFEARWIGWAGVNVPDEIGQKALTKALAEKRCIP
VFLDEEIVHQYYNGYCNNILWPLFHYLGLPQEDRLATTRSFQSQFEAYEKANQMFADVVNKHYEEGDVVWCHDYHLMFLP
KCLKKHNKKMKVGWFLHTPFPSSEIHRTLPSRSELLHSVLAADLVGFHTYDYARHFVSACTRILGLEGTPYGVEYQGKLT
RVAAFPIGIDSERFIRALDLPAVQDHIKELQERFKGRKVMLGVDRLDMIKGIPQKILAFEKFLEEDPYWRDKVVLLQIAV
PTRTDVPEYQKLTSQVHEIVGRINGRFGTLTTVPIHHLDRSLDFYQLCALYAVTDVALVTSLRDGMNLVSYEFVACQEKK
KGVLILSEFAGAAQSLGAGAILVNPWNITEVAAAIGRALKMPSAEREKRHKHNFLHVKSHTAQEWAGTFVSELNDTVIEA
QLRTRQVPPQLPTKTAIQSYQQSTNRLLILGFSGTLTEPVEKTGDQIKEMELKVHPKLRQPLTALCSDPNTTVVVLSGSG
RKVLDDNFKEYDMWLAAENGMFLHPSKGEWMTTMPEHLNMEWLDSVKHVFEYFTERTPRSHFDYEERETSLVWNYKYADV
EFGKLQARDMLQHLWTGPISNASVEVVQGSRSVEVRAVGVTKGAAIDRILGEIVHSKSMTSPIDYVLCIGHFLGKDEDIY
SFFEPDLPSIGVGLPRSKVTSDGVKFPVERKPCLKEPPTKSGPKSSQNKATRPVSNSEKKSNNHISITPRRAAPEKVSWN
VLDLKKENYFSCSIGRTRTNARYTLDSSDDVVSFLKELANASIRT
>XP_019455510.1 TPS [Lupinus angustifolius]
MHGSELYVPYKAAYTRIPLLPLFSSLTLLILCHPDSSDFPLFRTLSLKPSHPYPSTNKCNHFSLLLSPPLTLLISSSFPG
RKLYYLRHCCKTSMVGFHDDHMNENMYNSNNSICFPGRVERLVRGRELRKSSRAFLSNESPDNSNNENYNNNIINGVTES
MEHDLHLREANGNSSGHTSHFERFLEGAAAARAFTDGYERDDGKPFRQRLLVVANRLPVSAVRKGEDSWSLEISAGGLVS
ALLGVKEFEARWIGWAGVNVPDEIGQKALTKALAEKRCIPVFLDEEIVHQYYNGYCNNILWPLFHYLGLPQEDRLATTRS
FQSQFAAYQKANQMFADVVNEHYEEGDVVWCHDYHLMFLPQCLKNHNSKMKVGWFLHTPFPSSEIHRTLPSRSELLHAVL
AADLVGFHTYDYARHFVSACTRILGLEGTPEGVEDQGKLTRVAAFPIGIDSLRFIRALDLPQVQEHIKELQERFKGRKVM
LGVDRLDMIKGIPQKILAFEKFLEENAYWRDKVVLLQIAVPTRTDVPEYQKLTSQVHEIVGRINGRFGTLSAVPIHHLDR
SLDFQALCALYAITDVALVTSLRDGMNLVSYEFVACQDEKKGVLILSEFAGAAQSLGAGAILVNPWNITEVAAAIAKALN
MPSSEREKRHRHNYHYVKTHTAQEWAEIFVSELNDTVVEAQLRTKQVPPRLPTKTAIERYLQSTNRLLILGFNGTLTEPV
ERKGDQYKEMEPTVHPELKEALIELCHDSKTTVVVLSGSGRTVLDENFKEYDMWLAAENGMFLNPSKGEWMTTMPEQLNM
EWVDSLKLVFEYFTERTPRSHFEEREASLVWNYKHADVEFGKIQARELLQHLWTGPISNAAIEVVQGSRSVEVRAAGVTK
GAGIDRILGEIVHNKSMTTPIDYVLCVGHFLTKDEDIYSFFEPELPSIGVCLPRGKVTDGTKFNGERISSMKTPTQKNGL
KSLQNMAQRPQANAEKKQVNHIARAPRRPAPEKTSWNVLDLKKENYFSCAVGRTQTNARYTLGSSDDVVSFLKELAATSS
YYSF
>OMO74689.1 TPS [Corchorus capsularis]
MPANKYNGNSNHIPSRVERLLKERELREQRKNSRASYSNEVIDNHRGAESENGPRFRQGENSGVAFVEQYLEEAAAARAL
GEGCERQDGRPFRQRLLVVANRLPVSAVRRGEDSWSLEMSAGGLVTALLGVKEFEARWIGWAGVNVPDEIGQKALSKALA
EKRCIPVFLDEEIVHQYYNGYCNNILWPLFHYLGLPQEDRLATTRSFQSQFAAYKKANQMFADVVNAHYEEGAVVWCHDY
HLMYLPECLKKYNSKMKVGWFLHTPFPSSEIHRMLPSRSELLRSVLAADLVGFHTYDYARHFVSACTRILGLEGTPEGVE
DQGKLTRVAAFPIGIDSERFIHALKLPQVQEHIKELKERFAGRKVMLGVDRLDMIKGIPQKILAFEKFLEDNPSWRDKVV
LLQIAVPTRTDVPEYQKLTSQVHEIVGRINGRFGTLTAVPIHHLDRSLDFHALCALYAVTDVALVTSLRDGMNLVSYEFV
ACQEAKKGVLILSEFAGAAQSLGAGAILVNPWNITEVAASIGQALNMPAEEREKRHHHNFKHVTTHTAQEWAETFVSELN
DTVVEAQLRTSKVPPELPQNDAMERYLQSSNRLLILGFNATLTEPVDGSRGDQIKEMELKLHPEIKEPLTALCNDPKTTV
VVLSGSDRNVLDNNFGEYDMWLAAENGMFLRHTKGEWMTTMPEHLNMEWVDSVKHVFEYFTERTPRSHSDFRETSVVWNY
KYADVEFGRLQARDMLQHLWTGPISNASVDVVQGSRSVEVRAVGVTKGAAIDRILGEIVHSKSMITPIDYVLCIGHFLGK
DEDVYTFFEPELPSDATSITRSKPTEGPRSPAERRAPMKLPSSRSGAKSSQTKAQRPLSASDRRTGNNHSSGSSRRPSPE
NISWSVLDLKGDNYFSCAVGRTRTSARYLLGSSDEVVSFLNRLANASLSCTLISDLQV
>QCC72920.1 TPS1 [Mangifera indica]
MPGNNCNGTFSPGPSSRNRLELLLRDKKERNLRKSCRALLNEAADSNGGPEFYVHEPRVKNNDNLGPSIVDQEVSTRVSE
GGERADGRPLKQRLLVVANRLPVSAVRRGEDSWSLEISAGGLVSALLGVKEFEARWIGWAGVNVPDEIGQKALTKALAEK
RCIPVFLDEDIVHQYYNGYCNNILWPLFHYLGLPQEDRLATTRSFQSQFAAYIKANEMFADVVNKHYKDGDVVWCHDYHL
MFLPKCLKDHNKGMKVGWFLHTPFPSSEIHRTLPSRSDLLHAVLAADLVGFHTYDYARHFVSACTRILGLEGTPEGVENQ
EKLTRVAAFPIGIDSDRFMRALENPQVQEHIKELKETFAGRKVMLGVDRLDMIKGIPQKILAFEKFLEENPEWRDKVVLL
QIAVPTRTDVPEYQKLTSQVHEIVGRINGRFGTLTTVPIQHLDRSLDFLQLCALYAVTDVALVTSLRDGMNLVSYEFVAC
QDSKKGVLILSEFAGAAQSLGAGAILVNPWNITEVANSIARALNMSPQEREKRHRHNFKHVTTHTAQEWAETFVSELNVT
VVEAELRIKQAPPNLPEADAIERYLQSNNRLLILGFNATLTESLDTLGRRGDQIREMELKLHPELHDPLTALCNDPKTTI
VVLSGSDRSVLDYNFGGYGMWLAAENGMFLRQTRGEWMTTMPEHLNMEWVDSVKHVFEYFTERTPRSDFEQRETSLVWNY
KYADVEFGRIQARDMLQHLWTGPISNASVDVVQGSRSVEVRAVGVTKGAAIDRILGEIVHSKSMTSPIDYVLCIGHFLGK
DEDIYTFFEPELPSEPASISRTKSTDGLKLLSERRPSTSLKLPASRTGSKSSQGKTQRPTQNTERKIPAQHCASAWRTTP
EKISWNVLDLNKENYFSCAVGRTRTNARFLLLSSNEVVSFLKKLAIYADSDSSSSSSSIF
>XP_020214273.1TPS [Cajanus cajan]
MPGNKYNGNSNEHIPGRVERLVRERELRKNGRVSPLTEVNENNNGRRVEGFEYEPEHVKREEGAVDVVERGGAAAAAAAK
EERQEAKAFRQRLLVVANRLPVSAVRKGEDSWSLEISAGGLVSALLGVKEFEARWIGWAGVNVPDEIGQKALTKALAEKW
CIPVFLDEEIVHQYYNGYCNNILWPLFHYLGLPQEDRLATTRSFQSQFEAYEKANEMFADVVNKHYEEGDIVWCHDYHLM
FLPKCLKKHNKKMKVGWFLHTPFPSSEIHRTLPSRSELLHSVLAADLVGFHTYDYARHFVSACTRILGLEGTPYGVEYQG
KLTRVAAFPIGIDSDRFIRALDLPPVQVHMKDLQERFKGRKVMLGVDRLDMIKGIPQKILAFEKFLEENPSWRDKVVLLQ
IAVPTRTDVPEYQKLTSQVHEIVGRINGRFGSMATVPIHHLDRSLDFNALCALYAVTDVALVTSLRDGMNLVSYEFVACQ
EKKKGVLILSEFAGAAQSLGAGAILVNPWNITEVADAIARALNMESAEREKRHKHNFLHVKSHTAQEWAGTFVSELNDTV
IEAQLRTRQVPPRLPTKTAIERYQKSTNRLLILGFSGTLTEPVEKTGDQIKEMELKVHPKLRQPLTALCRDPNTTVVVLS
GSGRKVLDDNFKEYDMWLAAENGMFLHPSKGEWMTTMPEHLNMEWVDSVKHVFEYFKERTPRSHFDFEERETSLVWNYKY
ADVEFGKLQARDMLQHLWTGPISNASVEVVQGSRSVEVRPVGVTKGAAIDRILGEIVHSKSMTSPIDYVLCIGHFLGKDE
DIYSFFEPDLPSIGVGLPQSKVTTEGVKCPVERKPSLKVPATKSGPKSSQNKAQRPVSNSEKKTNNHICSSPRKPAPEKV
SWNVLDLKKENYFSCSVGRTRTNARYTLDSPDDVVSFLKELAGASFKLYH
>EXB58281.1 TPS [Morus notabilis]
MKNLGKLQAVLQDNHMLGNKELRKSNRSIHSNEEGRDSSRLQAELFGNDAVIIEGDNLGSPHEEELSEGAATRAFLDGCE
RQEGQPLKQRLLVVANRLPVSAVRRGEDSWQLEISVGGLVSALLGVKEFDARWIGWAGVNVPDEIGQKALTKALAEKRCI
PVFLDEEIVHQYYNGYCNNILWPLFHYLGLPQEDRLATTRSFQSQFDAYKRANQMFADVVNQHYEEGDVVWCHDYHLMFL
PKCLKEYNSNMKVGWFLHTPFPSSEIHRTLPSRSELLRSVLAADLVGFHTYDYARHFVSACTRILGLEGTPEGVEDQGKL
TRVAAFPIGIDSDRFVRALEIPQVQEHMKELKERFAGRKVMLGVDRLDMIKGIPQKILAFEKFLEENPNWRDKVVLLQIA
VPTRTDVPEYQKLTSQVHEIVGRINGRFGTLTAVPIHHLDRSLDFHALCALYAVTDVALVTSLRDGMNLVSYEFVACQAS
KKGVLILSEFAGAAQSLGAGAILVNPWNITEVAASIGYALNMPADEREKRHQHNFMYVTTHTSQEWAATFVSELNDTIVE
AQLRTRQVPPLLPMKEAVDRYLESNNRLLILGFNATLTEPLGALGRRGGQIREMELKLHPDLKEPLKKLSDDPKTTIVVL
SGSDRAVLDENFGDFHMWLAAENGMFLRLTTGEWMTTMPENLNMEWVDSVKHVFEYFTERTPRSHFELRETSLVWNYKYA
DVEFGRLQARDMLQHLWTGPISNASVDVVQGSRSVEVRAVGVTKGAAIDRILGEIVHNKGLKAPIDYVLCIGHFLPKDED
VYTFFEPELPSEAPSTPRATVTNSVTPPMPKFSAGKGGSKSFRLNKQRSMSTLEKKANNQGSSTNAAWRPTWRDRMSLHE
GSSVLDLKGDNYFSCSVGRKRSSARYLLGSSDDVVTLLKELAEHNSLIHSTSPDPSVSSTV
>XP_010417460.1 TPS [Camelina sativa]
MPGNKYNCSSSHIPLSRTERLLRDRELREKRKSNRARNPNDVVGSSDNSENDLRLEGDSSTRQYVEQYLEGAAAARAHDD
ACERQEARPYNRQRLLVVANRLPVSAVRRGEDSWSLEISAGGLVSALLGVKEFEARWIGWAGVNVPDEVGQKALTKALAE
KRCIPVFLDEEIVHQYYNGYCNNILWPLFHYLGLPQEDRLATTRSFQSQFAAYKKANQMFADVVNEHYEEGDVVWCHDYH
LMFLPKCLKEYNSKMKVGWFLHTPFPSSEIHRTLPSRSELLRSVLAADLVGFHTYDYARHFVSACTRILGLEGTPEGVED
QGRLTRVAAFPIGIDSERFIRALEVTEVIQHMKELKERFAGRKVMLGVDRLDMIKGIPQKILAFEKFLEENASWRDKVVL
LQIAVPTRTDVPEYQKLTSQVHEIVGRINGRFGTLTAVPIHHLDRSLDFHALCALYAVTDVALVTSLRDGMNLVSYEFVA
CQEAKKGVLILSEFAGAAQSLGAGAILVNPWNITEVAASIGQALNMTAEEREKRHRHNFHHVKTHTAQEWAETFVSELND
TVIEAQLRISKVPPELPQHDAIQRYSKSNNRLLILGFNATLTEPVDNQGRRGDQIKEMDLNLHPELKGPLKALCSDPSTT
IVVLSGSSRSVLDKNFGEYDMWLAAENGMFLRLTNGEWMTTMPEHLNMEWVDSVKHVFKYFTERTPRSHFETRDTSLIWN
YKYADIEFGRLQARDLLQHLWTGPISNASVDVVQGSRSVEVRAVGVTKGAAIDRILGEIVHSKSMTTPIDYVLCIGHFLG
KDEDVYTFFEPELPSDIPAIARVRPSSDSGSKSSSGDRRPPSKSTHNNKSGPKSSSSSNSNNNNNKSSQRSLQTTERKSG
SNHSLGNSRRPSPEKISWNVLDLKGENYFSCAVGRTRTNARYLLGSPDDVVCFLEKLADTTTSSP
>XP_044510790.1 TPS [Mangifera indica]
MPGNNYNGTFSPGPSTTNRLELLLRDKKERNLRKSCRALLNEAADSNGGPEFYVHEPRVKNNDNLGPSIVDQEVSTRVSE
GGERADGRPLKQRLLVVANRLPVSAVRRGEDSWSLEISAGGLVSALLGVKEFEARWIGWAGVNVPDEIGQKALTKALAEK
RCIPVFLDEDIVHQYYNGYCNNILWPLFHYLGLPQEDRLATTRSFQSQFAAYIKANEMFADVVNKHYKDGDVVWCHDYHL
MFLPKCLKDHNKGMKVGWFLHTPFPSSEIHRTLPSRSDLLHAVLAADLVGFHTYDYARHFVSACTRILGLEGTPEGVENQ
EKLTRVAAFPIGIDSDRFMRALENPQVQEHIKELKETFAGRKVMLGVDRLDMIKGIPQKILAFEKFLEENPEWRDKVVLL
QIAVPTRTDVPEYQKLTSQVHEIVGRINGRFGTLTTVPIQHLDRSLDFLQLCALYAVTDVALVTSLRDGMNLVSYEFVAC
QDSKKGVLILSEFAGAAQSLGAGAILVNPWNITEVANSIARALNMSPQEREKRHRHNFKHVTTHTAQEWAETFVSELNVT
VVEAELRIKQAPPNLREADAIERYLQSNNRLLILGFNATLTESLDTLGRRGDQIREMELKLHPELHDPLTALCNDPKTTI
VVLSGSDRSVLDYNFGGYNMWLAAENGMFLRHTRGEWMTTMPEHLNMEWVDSVKHVFEYFTERTPRSDFEQRETSLVWNY
KYADVEFGRIQARDMLQHLWTGPISNASVDVVQGSRSVEVRAVGVTKGAAIDRILGEIVHSKSMTTPIDYVLCIGHFLGK
DEDVFSFFEPELPLEPPSISRTKPIDGLKLPGERRQPLKLPASRSGSKLSQGKTQRSTPNHDRKIPTQNCAGARRPTPEN
MSWNVLDLKKDNYFSCAVGRLRTNARFLLQSSDEVVAFLKRLASYADSDSSLSSSSLFQNRRGDAMNLLRSPAH
>XP_024539145.1 TPS [Selaginella moellendorffii]
MVHFITDPAGEEEDSKNSSMQERSSLKMYGSEEEEDDPVASQAGPLLGEEGYHDHSVSSSKLGSGSPVFSSRVGRLLRER
QLRRGESGAGDIDGIGGSEGIIKDEQRQRLLVVANRLPVSAIRRSENAWALELSAGGLVSALLGVKQFETTWIGWAGVNV
QDDVGKESLSRALGEEGFVPVFLDEQTVDLYYNGYCNNVLWPLFHYIGLTQDDRLAATRGLEAQFNAYKRANSIFAQVVL
SHYQKGDVVWCHDYHLMFLPRFLKEAKSEMKVGWFLHTPFPSSEIYRTLPQRSELLQAVLKADLIGFHTYDYARHFVSAC
TRILGLEGTPDGVEDQGKLTRVAAFPIGIDAERFVRALHTSTVRNHIQELSRRFSGRKVMLGVDRLDMIKGIPQKLLAFE
KFLEDNPIWHDKVVMVQIAVPTRTDVHEYQKLSSQVHEIVGRINGRFGTLTTVPIHHLDRSLEFCELCALYAITDVLLVT
SLRDGMNLVSYEYVACQDQKKGVLVLSEFAGAAQSLGAGAILINPWNIVEAACAIADALNMSETERQERHRHNFIHVTSH
TAQLWADTFVSELNDTVVEAELRILRVPPPLPVEKAISSYATSKNCLLILGFNAALTAQADAPRLDRVRETLHPALHETL
RHLCADPKATVVILSGSERSLLDEAFGDFKLWLAAENGMFLRHTSGDWMTTMPEHLNLDWVESVQLVFDYFSERTPRSYV
EARQTSLVWNFKYADLEFGRVQAWDMLQHLWTGPISNAAVDVVQGSKSVEVRPVGVSKGAAIDRILGEVVHSKNMSVPID
YVMCIGHFLSKDEDIYTFFEPDLPYQRVNIEPKAASPPRSKAAPSTTKAARSPDHPIAPQESSMIQGASVLDLNGENYFS
CTVGRQRSLARYSLAGSEEVVAFLSSLAKPSN
>AEB53187.1 OsTPS6  [Oryza sativa]
MMSRSYTNLLDLAAGNFEALGPAGGGRRRSFGAKRMTRVMTVPGTLSELDDEDDEPAATSSVASDVPSSA
ACERLIVVANQLPVVARRRPGAAARGWAFSWDDDSLLLRLRDGVPDEMEVLFIGTLRADVPACEQDEVSQ
SLIDGFGCAPVFLPAGLYDRFYQHFCKGYLWPLFHYMLPFASALPAAASGDGRFDRGAWEAYVLANKYFF
EKVVEVINPEDDYVWVHDYHLMALPTFLRRRFNRLRIGFFLHSPFPSSEIYRSLPVREEILRTLLNCDLI
GFHTFDYARHFLSCCSRMLGIEYQSKRGYIGLDYFGRTVGIKIMPVGIHMGQLQSVLRSSEKEKKVAELR
QQFEGKSVLLGVDDMDIFKGINLKLLAFENMLRTHPKWKGRAVLVQIANPARGKGKDLEAVQAEIRESCD
RINKEFGQLGYSPVIFIDQSVPSAVRLAYYTVAECVVVTAVRDGMNLTPYEYIVCREGIPGSECAPEVSG
PKKSMLVVSEFIGCSPSLSGAIRVNPWNIEATAEALNEAISMSEREKQLRHEKHYRYVSTHDVAYWSKSF
VQDLERACKDHFRKPCWGIGLGFGFRVVALDPHFTKLNFDSIIMSYERSKSRAIFLDYDGTLVPQASLNK
NPSEELLRIINTLCADRNNTVFIVSGRSKDDLSKKLISCPKLGIAAEHGYFLRWTRDEEWQTTAQTSDFG
WMQMAKPVMDLYTESTDGSTIETKETALVWHHQDADQGFGSSQAKEMLDHLESVLANEPVSVKSGQFIVE
VKPQGVTKGLIAEKVLTSMKEKGQLADFVLCIGDDRSDEDMFENIADVMKRSIVAPKTPLFACTVGQKPS
KARFYLDDTFEVVTMLSSLADASEPDLMADLEDDLATSVSSIEISDRVVSFSNLRTEGS
>AEB53186.1OsTPS 11  [Oryza sativa]
MVSKSYTNLLDMSGEDVFDFQQPFRSLPRFVTSPSITSNPDWDTSNADDSVGPASCCVRKIIVSNFLPLN
CTKDEATGQWSFSMDDNQLLVQLKDGFPMESEVVYVGSLNAEVDPGEQDQLSQKLFREYKCIPTFLPADL
QQQFYHGFCKQQLWPLFHYMLPICLDKGELFDRSLFQAYVRANKIFGDKVMEAINSDDDCVWVHDYHLML
LPTFLRKKLHRIKIGFFLHSPFPSSEIYRTLPVRDEILKSLLNADLIGFQTFDYARHFLSCCSRLLGLNY
ESKRGHIGIEYFGRTVSLKILAVGVHVGRLESVLRLPATISKVQEIEQRYKGKMVMLGVDDMDIFKGISL
KLLGLEFLLERTPKLRGKVVLVQIINPARSTGKDVEEAINEAVSVAERINIKYGSAEYKPVILIDYPIPS
YEKIAYYAASDCCIVNAVRDGMNLIPYEYTVCRQGNEEIDKLRGVDKSSHHTSTLIVSEFVGCSPSLSGA
FRVNPWSIEDVADALYKAMDLTQSERKLRHDKHYRYVKTHDVAYWAHSFSQDLDRACKDHYSRRCWTTGF
GLNFRVIALSPGFRRLSLEHFASSYKKTNRRLIFMDYDGTLVPQSSVNKVPSAEVISILTSLCNDPKNCV
FIVSGRDRTTLSEWFASCDKLGIAAEHGYFIRWNKEGEWETSSSAQDCEWKNITEPIMEVYKETTDGSAI
ETKESGLVWHYQDADHDFGSCQAKELVSHLERVLANEPVVVKRGHQIVEVKPQGVSKGIAVDTVIRTLIN
NENAPDFLMCIGNDRSDEDMFESINEAVSRSVFPTAPDVFACSVGQKASKAKYYVDGCSEVIRLLKGVTA
ITPRREVISQSQVTFRDILEVVS
>AEB53184.1 OsTPS 9  [Oryza sativa]
MPHHRHLTPSPSHEEHETPNPSLTPPPMQLAALASDEPPPPPPEQSPRRIVVAHRLPLNATPDPGSPFGF
AFSLSADAHALQLSHGLGLAHVVFVGTLPAEAARALRRSDELDRHLLGCFSCLPVFLPPRAHDEFYAGFC
KHYLWPRLHYLLPHAPAANGYLHFDAGLYRSYASANRSFAARVVEVLSPDDGDLVFVHDYHLWLLPSFLR
RGCPRCRVGFFLHSPFPSAEVFRSIPVREDLLRALLNADLVGFHTYDYARHFLSACSRLLGLAYTSRHGR
VGINYHGRTVLIKILSVGVDMGLLRTAMASPEAAAKFREITEVEYKGRVLMVGVDDVDIFKGVRLKLLAM
ESLLETYPALRGRVVLVQIHNPTRCGGRDVERVRGETAKIQARINARFGGPGYQPVVVVDRAVPMAEKVA
YYAAAECCVVSAVRDGLNRIPYFYTVCREEGPVDAKGAAGGQPRNSAIVLSEFVGCSPSLSGAIRVNPWN
IEAMAEAMHGALTMNVAEKQARHVKHYTYLKLHDVIVWARSFAADLQLACKDRSTMRTIGMGIGPSYRVV
AVDAAFKKLPPELVNLSYRAAAAAAAAGGGGRLILLDYDGTLEPTGAFDNAPSDAVIVILDELCSDPNNV
VFIVSGRSKDDLERWLAPCANLGIAAEHGYFIRWSRDAPWETMASKQLAAAMEWKAAAKNVMRHYAEATD
GSYIEAKETGMVWRYEDADPRLAPLQAKELLDHLATVLASEPVAVRSGYKIVEVIPQGVSKGVAAECIVS
AMAARRGGAPGFVMCVGDDRSDEDMFGALASLCGGGKNGGASSSTTTTTALLAAAQVFACTVGNKPSMAS
YYLNDKEEVVDMLHGLAFSSPSSRLRAAAAPRRPADFDIKSLLRCE
>AEB53183.1 OsTPS 8  [Oryza sativa]
MPSLPNSGDEGGAPPPTPPPPGARRVVVAHRLPLRADPNPGAPHGFDFSLDPHALPLQLSHGVPRPVVFV
GVLPSAVAEAVQASDELAADLLARFSCYPVFLPAKLHADFYDGFCKHYMWPHLHYLLPLAPSYGSGGGLP
FNGDLYRAFLTVNTHFAERVFELLNPDEDLVFVHDYHLWAFPTFLRHKSPRARIGFFLHSPFPSSELFRA
IPVREDLLRALLNADLVGFHTFDYARHFLSACSRVLGLSNRSRRGYIGIEYFGRTVVVKILSVGIDMGQL
RAVLPLPETVAKANEIADKYRGRQLMLGVDDMDLFKGIGLKLLAMERLLESRADLRGQVVLVQINNPARS
LGRDVDEVRAEVLAIRDRINARFGWAGYEPVVVIDGAMPMHDKVAFYTSADICIVNAVRDGLNRIPYFYT
VCRQEGPVPTAPAGKPRQSAIIVSEFVGCSPSLSGAIRVNPWNVDDVADAMNTALRMSDGEKQLRQEKHY
RYVSTHDVVYWAQSFDQDLQKACKDNSSMVILNFGLGMGFRVVALGPSFKKLSPELIDQAYRQTGNRLIL
LDYDGTVMPQGLINKAPSEEVIRTLNELCSDPMNTVFVVSGRGKDELAEWFAPCDEKLGISAEHGYFTRW
SRDSPWESCKLVTHFNWKNIAGPVMKHYSDATDGSYIEVKETSLVWHYEEADPDFGSCQAKELQDHLQNV
LANEPVFVKSGHQIVEVNPQGVGKGVAVRNLISTMGNRGSLPDFILCVGDDRSDEDMFEAMISPSPAFPE
TAQIFPCTVGNKPSLAKYYLDDPADVVKMLQGLTDSPTQQQPRPPVSFENSLDD
>AEB53182.1 OsTPS 7  [Oryza sativa]
MVSKSYSNLFEMSCGDGVDFRQPFKSLPRVVTSPGIISDPDWDTRIDGDSVGSASSVERKIIVANFLPLN
CTKDEAGQWSFSRDDDALLMQLKDGFSNETDVIYVGSLKVQVDPSEQDQVAQKLLRDYRCIPTFLPPDLQ
QQFYHGFCKQQLWPLFHYMLPICLDKGELFDRSLFQAYVRANKLFADKVMEAINTDDDHVWVHDYHLMLL
PTFLRKRLHRIKLGFFLHSPFPSSEIYRSLPVRDEILKSLLNADLIGFQTFDYARHFLSCCSRLLGLHYE
SKRGYIGIDYFGRTVSLKILSVGVHVGRLESILKLHATVKKVQEIEQRYKGKMLMLGVDDMDIFKGISLK
LLGLELLLDRNPKLRGKVVLVQIVNPARSTGKDVEEAITESVSVAERINLKYGSVDYKPVVLIDHSIPFY
EKIAFYAASDCCIVNAVRDGMNLVPYEYTVCRQGNEEIDNARGSDTNCHHTSTLIVSEFVGCSPSLSGAF
RVNPWSVDDVADALHHATDLTESEKRLRHEKHYRYVRSHSVAYWAHSFAQDLERACKDHYSRRCWAIGFG
LNFRVIALSPGFRKLSLEHFASSYNKATRRAIFLDYDGTLVPQSSINKAPSDELITILNSLCDDPKNDVF
IVSGRARSLLDEWFAPCQKLGIAAEHGYFVRWNKAAEWESSYPNHDFEWKHIAEPVMQVYTETTDGSSIE
PKESALVWHYLDADHDFGSCQAKELLGHLERVLSNEPVVVKCGHYIVEVKPQGVSKGLVVDKVIHRLMNN
GKTPDFVVCIGNDQSDEDMFKSIDSMTSSSAFPAVPEVFACSVGQKPSKAKYYVDDVGEVVRLLKNVAGI
SSHREAVSHGRVTFRDVMDYVD
>AEB53180.1 OsTPS4  [Oryza sativa]
MVSRSYSNLLDLATGAADQAPAPAALGALRRRLPRVVTTAGLIDDSPLSPSTPSPSPRPRTIVVANHLPI
RAHRPASPSEPWTFSWDEDSLLRHLQHSSSSPAMEFIYIGCLRDDIPLADQDAVAQALLESYNCVPAFLP
PDIAERYYHGFCKQHLWPLFHYMLPLSPDLGGRFDRALWQSYVSANKIFADKVLEVINPDDDFVWVHDYH
LMVLPTFLRKRFNRIKLGFFLHSPFPSSEIYKTLPVREELLRALLNSDLIGFHTFDYARHFLSCCGRMLG
LSYESKRGHICLEYYGRTVSIKILPVGVNMGQLKTVLALPETEAKVAELMATYSGKGRVVMLGVDDMDIF
KGISLKLLAMEELLRQHPEWRGKLVLVQVANPARGRGKDVDEVKGETYAMVRRINEAYGAPGYEPVVLID
EPLQFYERVAYYVVAEVCLVTAVRDGMNLIPYEYIVSRQGNEALDRMLQPSKPEEKKSMLVVSEFIGCSP
SLSGAVRVNPWNIEAVADAMESALVLPEKEKRMRHDKHYRYVDTHDVGYWATSFLQDLERTCKDHAQRRC
WGIGFGLRFRVVSLDLSFRKLAMEHIVMAYRRAKTRAILLDYDGTLMPQAINKSPSANSVETLTSLCRDE
SNKVFLCSGFEKGTLHDWFPCENLGLAAEHGYFLRSSRDAEWEISIPPADCSWKQIAEPVMCLYRETTDG
SIIENRETVLVWNYEDADPDFGSCQAKELVDHLESVLANEPVSVKSTGHSVEVKPQGVSKGLVARRLLAS
MQERGMCTDFVLCIGDDRSDEEMFQMITSSTCGESLAATAEVFACTVGRKPSKAKYYLDDTAEVVRLMQG
LASVSNELARAASPPEDDDE
>AEB53179.1 OsTPS3  [Oryza sativa]
MFSRSYTNLVDLANGNLSALDYGGGGGGGGGGNGAGGRPPRARRMQRTMTTPGTLAELDEERAGSVTSDV
PSSLASDRLIVVANTLPVRCERRPDGRGWSFCWDEDSLLLHLRDGLPDDMEVLYVGSLRADVPSAEQDDV
AQALLDRFRCVPAFLPKDVLDRFYHGFCKQTLWPLFHYMLPFTSDHGGRFDRSQWEAYVLANKLFSQRVI
EVLNPEDDYIWIHDYHLLALPSFLRRRFNRLRIGFFLHSPFPSSELYRSLPVRDEILKSLLNCDLIGFHT
FDYARHFLSCCSRMLGIEYQSKRGYIGLDYFGRTVGIKIMPVGINMTQLQTQIRLPDLEWRVAELRKQFD
GKTVMLGVDDMDIFKGINLKVLAFEQMLRTHPKWQRKAVLVQIANPRGGGGKDLEEIQAEIDESCRRINA
QFSRPGYVPVVIINRALSSVERMAYYTVAECVVVTAVRDGMNLTPYEYIVCRQGFPDLDGSGDDGPRRKS
MLVVSEFIGCSPSLSGAIRVNPWNIDTTAEAMNESIALSENEKQLRHEKHYRYVSSHDVAYWSKSYIHDL
ERSCRDHFRRRCWGIGLGFGFRVVALDRNFKKLTVDSIVTDYKNSKSRVILLDYDGTLVPQTTINRTPNE
SVVKIMNALCDDKKNVVFIVSGRGRDSLEKWFSPCQDLGIAAEHGYFMRWTRDEQWQLNNQCSEFGWMQM
AKPVMNLYTEATDGSYIETKESALVWHHQDADPGFGSSQAKEMLDHLESVLANEPVCVKSGQQIVEVKPQ
GVSKGFVAEKILSTLTENKRQADFVLCIGDDRSDEDMFEGIADIMRRSIVDPQTSLYACTVGQKPSKAKY
YLDDTNDVLNMLEALADASEETDSQENAEEITSIPDPE
>AEB53178.1OsTPS2 [Oryza sativa]
MMSRSYTNLLDLAEGNFAALGPGGGGGGRRRSGSFGLKRMSRVMTVPGTLSELDGEDDSEHAATNSVASD
VPSSVAGDRVIVVSNQLPVVARRRPDGRGWSFSWDDDSLLLQLRDGIPDEMEVFFVGSLRAEIPVADQEE
VSQALLDRFRCAPVFLPDPLNERFYHRFCKRHLWPLFHYMLPFSSSASPSPSSSSSTSSSSPSSSSGSGR
FDRGAWEAYVLANKFFFEKVVEVINPEDDYVWVHDYHLMALPTFLRRRFNRLRIGFFLHSPFPSSEIYRT
LPVREEILKALLNCDLIGFHTFDYARHFLSCCSRMLGIEYQSKRGYIGLDYFGRTVGIKIMPVGVHMGQL
KTVLSLPDREWRVSELQQQFEGKTVLLGVDDMDIFKGINLKLLAFENMLRTHPKWQGRAVLVQIANPARG
KGKDLEAIQAEIHESCKRINGEFGQSGYSPVVFIDRDVSSVEKIAYYTIAECVVVTAVRDGMNLTPYEYI
VCRQGSDSTSEVNGPKKSMLVVSEFIGCSPSLSGAIRVNPWNIEATAEALNEAISMSEQEKHLRHEKHYR
YVSTHDVAYWSKSFIQDLERACKDHFRRTCWGIGLGFGFRVVALDPHFTKLNMDSIVMAYERSESRAIFL
DYDGTLVPQTSISRTPSAEVLRIINTLCSDRRNKVFLVSGRRRDKLGEWFSSCPDLGIAAEHGYFLRWTR
DEEWQTCTQTSDFGWMEMAKPVMNLYTEATDGSYIDPKESALVWHHQDADPGFGSSQAKELLDHLESVLA
NEPVSVKSGQFIVEVKPQGVSKGVVAEKILVSMKERGKQADFVLCIGDDRSDEDMFENIADTIKKGMVAT
NTSLFACTVGQKPSKAKFYLDDTFEVVTMLSALADATEPEPETDLTDEFDELAVSVSSVDIDDEQTPSDK
LIGG
>AEB53177.1 OsTPS 1 [Oryza sativa]
MPTPAPSASSSSSFSCGGGGGGAGAASSYSSSSSSSPDDRMLRGECGRRHPFASSAAVGAGSPDAMDTDS
AEPSSAATSVADFGARSPFSPGAASPANMDDAGGASAAGHAARPPLAGPRSGFRRLGLRGMKQRLLVVAN
RLPVSANRRGEDQWSLEISAGGLVSALLGVKDVDAKWIGWAGVNVPDEVGQRALTRALAEKRCIPVFLDE
EIVHQYYNGYCNNILWPLFHYLGLPQEDRLATTRNFESQFNAYKRANQMFADVVYQHYKEGDVIWCHDYH
LMFLPKCLKDHDINMKVGWFLHTPFPSSEIYRTLPSRSELLRSVLCADLVGFHTYDYARHFVSACTRILG
LEGTPEGVEDQGRLTRVAAFPIGIDSERFKRALELPAVKRHITELTQRFDGRKVMLGVDRLDMIKGIPQK
ILAFEKFLEENHEWNDKVVLLQIAVPTRTDVPEYQKLTSQVHEIVGRINGRFGTLTAVPIHHLDRSLDFH
ALCALYAVTDVALVTSLRDGMNLVSYEYVACQGSKKGVLILSEFAGAAQSLGAGAILVNPWNITEVADSI
KHALTMSSDEREKRHRHNYAHVTTHTAQDWAETFVCELNETVAEAQLRTRQVPPDLPSQAAIQQYLHSKN
RLLILGFNSTLTEPVESSGRRGGDQIKEMELKLHPELKGPLRALCEDEHTTVIVLSGSDRSVLDENFGEF
NMWLAAEHGMFLRPTNGEWMTTMPEHLNMDWVDSVKNVFEYFTERTPRSHFEHRETSFVWNYKYADVEFG
RLQARDMLQHLWTGPISNAAVDVVQGSRSVEVRSVGVTKGAAIDRILGEIVHSKSMITPIDYVLCIGHFL
GKDEDIYVFFDPEYPSESKVKPDSSGSVSLDRRPNGRPSNGRSNSRNSQSRTPKAQAAPERSSSSSSSSQ
GTPNSHHDWREGSSVLDLKGENYFSCAVGRKRSNARYLLNSSEEVVSFLKEMADATAAHNGFQSTTADYM
FLDRQ
>AEB53185.1 OsTPS 10  [Oryza sativa]
MVSRSYSNLLELAAGGGGGGGGEGPLPSLGRRRIPRVVTASGIVPDLDYSDDDAASAASSSDHSSAHSHA
PRERAIIVANQLPIRASRRGGGGGGWEFSWDEDSLLLQLRDSLRAHADRADDMEFVYVGGLRDDVPAAEH
DEVAHHLLEGFRCVPTFLPADLRSRFYHGFCKQQLWPLFHYMLPLSPELGGRFDRALWQAYVSVNKIFAD
KILEVISPDEDYVWVHDYHLMILPTFLRKRFNRVKLGFFLHSPFPSSEIYKTLPVREELLRSLLNADLIG
FHTFDYARHFLSCCGRMLGLKYESQRGYIALEYYGRTVTIKILPVGVHLEQLRSVLNLPETGVKVAELLK
QFCDQNRLMLLGVDDMDIFKGISLKLLAFEQLLMQHPEWRGRVVLVQIANPARGRGKDVKEVQDESYAMV
RRINEAFGQPGYQPVILIDRPLQFYERMAYYVVAECCLVTAVRDGMNLIPYEYVIARQGNEKLDGILGLG
PSARKKSMLVVSEFIGCSPSLSGAIRVNPWNIDAVADAMDSALEMPEGEKVLRHEKHHKYVSTHDVGYWA
NSFLQDLERTCLDHSRRRCWGIGFGLRFRVVALDPNFKKLAVEHLVSAYRRTTTRIILLDYDGTLMPQTS
FGKSPSSKTIDMLNSLSRDQNNMVFLVSTKKRSTLEEWFSSCDNLGLAAEHGYFLRLKRDAEWETCVPVT
DRSWKQIAEPVMKTYTETTDGSTIEDKETAIVWSYEDADPDFGSCQAKELHDHLESVLANEPVTVKAGLN
HVEVKPQGVSKGLVAKRLLSIIRENSLLPDFVLCIGDDRSDEDMFEVITTAAQDNCLSPDAEVFACTVGR
KPSKAKYYLDDLADIVRLIQGLANVSDEMHSTMPTPVDAADTALR
>AEB53181.1 OsTPS 5  [Oryza sativa]
MPSLSCHNLLDLVAAADDAAPSPASLRLPRVMSAASPASPTSPSTPAPARRVVVSHRLPLRAAADAASPF
GFSFTVDSDAVAYQLRSGLPPGAPVLHIGTLPPPATEAASDELCNYLLANFSCLPVYLPADLHRRFYHGF
CKHYLWPLLHYLLPLTPSSLGGLPFDRALYHSFLSANRAFADRLTEVLSPDDDLVWIHDYHLLALPTFLR
KRFPRAKVGFFLHSPFPSSEIFRTIPVREDLLRALLNADLVGFHTFDYARHFLSACSRLLGLDYQSKRGY
IGIEYYGRTVTVKILPVGIDMGQLRSVVSAPETGDLVRRLTESYKGRRLMVGVDDVDLFKGIGLKFLAME
QLLVEHPELRGRAVLVQIANPARSEGRDIQEVQGEARAISARVNARFGTPGYTPIVLIDRGVSVHEKAAY
YAAAECCVVSAVRDGLNRIPYIYTVCRQESTGLDDAAKRSVIVLSEFVGCSPSLSGAIRVNPWSVESMAE
AMNAALRMPEPEQRLRHEKHYKYVSTHDVAYWAKSFDQDLQRACKDHFSRRHWGIGFGMSFKVVALGPNF
RRLSVDHIVPSYRKSDNRLILLDYDGTVMPEGSIDKAPSNEVISVLNRLCEDPKNRVFIVSGRGKDELGR
WFAPCEKLGIAAEHGYFTRWSRDSAWETCGLAVDFDWKKTAEPVMRLYKEATDGSTIEDKESALVWHHDE
ADPDFGSCQAKELLDHLENVLANEPVVVKRGQHIVEVNPQVSACHLPSFL
